# Supplementary material for: Quantitative Proteomic Analysis of Duck Embryo Fibroblasts Infected With Novel Duck Reovirus
Source: Front Vet Sci. 2020 Dec 2;7:577370. doi: 10.3389/fvets.2020.577370 (PMC7738351; doi:10.3389/fvets.2020.577370)
Supplement: Supplementary file 3 [file Table_3.XLSX]

## Sheet: 2020.10.29-annot_file(改)
Table S3 The basic information of the identified proteins
No.	NCBInr Accession	NCBInr Description	Mass(kDa)	Protein_Coverage	Uniq_Pep_Num	Mean_Ratio (infection/control)	SD	NCBInr Identity	NCBInr E-value
1	XP_005016848.1	LOW QUALITY PROTEIN: disheveled-associated activator of morphogenesis 2	125.875	0.076	6	1.1	0.05	99.355	0
2	XP_010307617.1	PREDICTED: regulator of chromosome condensation	45.1336	0.221	7	1	0.07	93.349	0
3	XP_005023538.1	zinc finger protein 76	57.1441	0.017	1	0.91	0.072	98.839	0
4	EOB00941.1	Centaurin-alpha-1, partial	40.7085	0.037	1	0.99	0.055	100	0
5	EOA97183.1	Putative rRNA methyltransferase 3, partial	87.0663	0.103	7	0.82	0.012	100	0
6	XP_014733616.1	PREDICTED: polycomb protein SUZ12	76.1362	0.058	1	0.68	0.048	99.078	0
7	XP_011596546.1	PREDICTED: chitobiosyldiphosphodolichol beta-mannosyltransferase	55.0625	0.081	3	1.13	0.023	88	0
8	XP_017687985.1	PREDICTED: hypermethylated in cancer 1 protein	80.4704	0.044	3	1.18	0.119	96.711	0
9	XP_005010764.1	phenylalanine--tRNA ligase, mitochondrial	47.514	0.136	5	0.94	0.098	100	0
10	XP_005012020.1	ES1 protein homolog, mitochondrial	24.6137	0.17	1	0.81	0.061	100	2e-164
11	EOB05838.1	Thioredoxin domain-containing protein 9, partial	26.6235	0.049	1	0.95	0.125	100	3e-167
12	XP_013026354.1	PREDICTED: E3 SUMO-protein ligase RanBP2-like, partial	23.953	0.087	2	0.95	0.113	93.642	3e-116
13	XP_012960057.2	replication protein A 70 kDa DNA-binding subunit, partial	60.0587	0.175	9	0.81	0.038	99.798	0
14	XP_012952287.2	complement C1r subcomponent isoform X1	81.3636	0.02	1	1.33	0.178	100	0
15	OXB58283.1	hypothetical protein ASZ78_002925	25.748	0.116	3	1.14	0.248	96	9e-150
16	EOA93585.1	U4/U6.U5 tri-snRNP-associated protein 2	45.4164	0.177	6	1.03	0.027	100	0
17	EOA96158.1	Interferon-induced helicase C domain-containing protein 1, partial	114.728	0.018	2	1.21	0.104	100	0
18	XP_021127580.1	LOW QUALITY PROTEIN: PC4 and SFRS1-interacting protein	60.7023	0.112	4	0.87	0.11	89.377	0
19	EOA96848.1	Telomeric repeat-binding factor 2, partial	60.8483	0.057	2	0.69	0.043	100	0
20	XP_013053514.1	PREDICTED: clathrin heavy chain 1 isoform X2	191.661	0.279	21	1.11	0.018	100	0
21	EOB08227.1	Collagen alpha-1(VIII) chain, partial	49.0232	0.088	3	1.28	0.205	100	0
22	OPJ68220.1	alpha-1,2-mannosyltransferase ALG9	65.5534	0.053	2	1.27	0.1	94.718	0
23	XP_012951648.2	RRP15-like protein, partial	27.7541	0.113	3	0.73	0.069	100	6e-178
24	EOB03538.1	PHD finger protein 2, partial	115.873	0.016	2	1.05	0.059	100	0
25	XP_021125368.1	AP-3 complex subunit mu-1	47.2975	0.191	6	1.04	0.036	100	0
26	EOA96186.1	Leiomodin-1, partial	67.155	0.16	1	1.06	0.115	100	0
27	EOB04815.1	AMP deaminase 3, partial	79.9896	0.025	2	0.96	0.052	95.93	0
28	XP_005517018.2	PREDICTED: ER membrane protein complex subunit 2	45.4179	0.157	6	1.04	0.112	98.722	0
29	XP_015719623.1	PREDICTED: small acidic protein	19.1417	0.052	1	0.72	0.276	94.767	1e-101
30	XP_013027486.1	PREDICTED: sodium bicarbonate cotransporter 3 isoform X3	125.345	0.028	3	0.8	0.073	99.819	0
31	EOB00725.1	Structural maintenance of chromosomes protein 2, partial	134.274	0.061	7	0.84	0.061	100	0
32	XP_009475376.1	PREDICTED: LOW QUALITY PROTEIN: neurogenic locus notch homolog protein 1	254.876	0.008	2	0.93	0.023	97.2	0
33	EOB04369.1	hypothetical protein Anapl_08902	59.8975	0.013	1	1.02	0.128	100	0
34	EOB02954.1	Phosphatidylcholine:ceramide cholinephosphotransferase 1, partial	45.7381	0.023	1	0.77	0.205	100	0
35	EOB08830.1	Myristoylated alanine-rich C-kinase substrate, partial	3.15755	0.667	2	1.12	0.216	100	3e-13
36	XP_021133472.1	probable E3 ubiquitin-protein ligase HERC1 isoform X11	538.848	0.002	1	0.67	0.045	100	0
37	XP_021133884.1	neuroblast differentiation-associated protein AHNAK isoform X25	54.7299	0.429	12	0.95	0.096	78.754	0
38	XP_021384076.1	E3 ubiquitin-protein ligase RNF220 isoform X3	33.7288	0.034	1	0.73	0.04	99.638	0
39	XP_005011896.1	serine/threonine-protein phosphatase 6 regulatory subunit 2 isoform X2	105.607	0.063	5	1.02	0.074	100	0
40	XP_011570594.1	PREDICTED: protein O-linked-mannose beta-1,2-N-acetylglucosaminyltransferase 1	76.0765	0.056	3	0.98	0.069	98.03	0
41	XP_021131837.1	laminin subunit alpha-5 isoform X1	359.866	0.027	7	0.94	0.039	99.497	0
42	XP_009459153.1	PREDICTED: cleavage and polyadenylation specificity factor subunit 7 isoform X1	51.1379	0.1	4	1.02	0.119	98.052	0
43	XP_005030420.1	dnaJ homolog subfamily C member 1, partial	63.3051	0.192	12	0.94	0.03	98.611	0
44	KGL93357.1	PRKR-interacting protein 1, partial	11.367	0.097	1	1	0.136	100	3e-51
45	XP_021268234.1	nuclear receptor corepressor 2 isoform X7	251.007	0.05	9	0.82	0.017	95.751	0
46	EOB08340.1	Ankyrin repeat and KH domain-containing protein 1, partial	263.008	0.059	5	0.87	0.054	100	0
47	EOB05942.1	Kynurenine--oxoglutarate transaminase 1, partial	45.6391	0.062	2	0.86	0.094	100	0
48	XP_005018073.1	ral GTPase-activating protein subunit beta isoform X3	168.111	0.025	2	1.06	0.179	100	0
49	XP_010167769.1	PREDICTED: E3 SUMO-protein ligase PIAS2, partial	30.2823	0.056	1	0.8	0.061	95.149	0
50	EOA94082.1	Delta-sarcoglycan, partial	24.758	0.226	4	1.18	0.084	100	1e-163
51	XP_005011182.1	chromodomain-helicase-DNA-binding protein 2 isoform X1	210.978	0.046	6	1.09	0.054	100	0
52	EOA98031.1	Remodeling and spacing factor 1, partial	157.287	0.023	3	0.95	0.041	100	0
53	XP_012960316.1	nucleolar GTP-binding protein 2	69.4608	0.101	5	0.58	0.023	100	0
54	EOB00395.1	Hsc70-interacting protein, partial	33.3066	0.174	5	1.01	0.03	100	0
55	XP_014167495.1	PREDICTED: BTB/POZ domain-containing protein KCTD1 isoform X3	29.4789	0.086	2	1.12	0.093	100	0
56	XP_012950752.1	E3 ubiquitin-protein ligase UBR4	101.77	0.11	7	1.14	0.02	100	0
57	EOB08085.1	Connector enhancer of kinase suppressor of ras 3, partial	49.1923	0.02	1	0.88	0.087	100	0
58	XP_021131969.1	LOW QUALITY PROTEIN: sterol regulatory element-binding protein cleavage-activating protein	79.49	0.024	2	1.13	0.116	97.89	0
59	XP_021133094.1	molybdopterin synthase catalytic subunit isoform X2	17.346	0.047	1	0.97	0.107	100	6e-108
60	KFQ99766.1	Ubiquinone biosynthesis protein COQ7, partial	20.1333	0.123	2	1.25	0.105	93.855	4e-125
61	KFO87544.1	Elongation factor 1-alpha 2, partial	50.8165	0.156	1	0.99	0.044	100	0
62	NP_001006381.1	polypeptide N-acetylgalactosaminyltransferase 1	64.9257	0.22	10	1.04	0.055	100	0
63	EOB07707.1	Delta and Notch-like epidermal growth factor-related receptor, partial	73.4935	0.017	1	0.38	0.052	100	0
64	XP_013047539.1	PREDICTED: phosphoglucomutase-like protein 5	53.6432	0.042	2	1.11	0.116	98.958	0
65	XP_012948210.1	E3 ubiquitin/ISG15 ligase TRIM25 isoform X3	71.4061	0.115	7	1.89	0.194	95.062	0
66	XP_005013012.1	MAGUK p55 subfamily member 7 isoform X5	64.7777	0.012	1	0.87	0.087	100	0
67	EOA94866.1	Coiled-coil domain-containing protein 58, partial	10.8747	0.277	2	0.89	0.048	100	3e-62
68	XP_005021945.1	protocadherin Fat 1 isoform X6	510.927	0.037	1	0.75	0.034	100	0
69	XP_021123233.1	disabled homolog 2	76.5616	0.035	2	0.97	0.097	97.902	0
70	EOB00923.1	Cytochrome P450 3A4, partial	53.0303	0.142	6	0.97	0.006	100	0
71	XP_005012011.2	vesicle-associated membrane protein 7	24.1756	0.183	3	1.24	0.112	100	2e-157
72	EOA95499.1	H/ACA ribonucleoprotein complex subunit 4, partial	43.615	0.33	9	0.99	0.046	100	0
73	XP_021260249.1	calponin-3 isoform X1	50.4457	0.316	1	1.7	0.971	95.806	0
74	XP_005019990.1	glucose-fructose oxidoreductase domain-containing protein 2 isoform X1	43.1609	0.052	2	1.02	0.117	100	0
75	XP_013055873.1	PREDICTED: phosphatidylinositol 5-phosphate 4-kinase type-2 beta isoform X2	40.5432	0.125	2	1.14	0.038	100	0
76	XP_005012174.1	tyrosine-protein kinase Lyn isoform X1	59.1642	0.092	3	1.03	0.137	100	0
77	KFR00803.1	Protein phosphatase 1 regulatory subunit 37, partial	50.378	0.022	1	1	0.261	89.625	0
78	EOA93721.1	Eukaryotic initiation factor 4A-I	20.0486	0.511	3	0.88	0.058	100	8e-133
79	EOB07118.1	Mediator of RNA polymerase II transcription subunit 18, partial	19.1378	0.06	1	0.87	0.071	94.286	3e-114
80	XP_021271281.1	unconventional myosin-XVIIIa isoform X3	215.476	0.115	5	1.1	0.096	96.392	0
81	XP_010725430.1	PREDICTED: extensin-like, partial	33.9595	0.065	2	0.98	0.065	54.515	6e-84
82	XP_021234647.1	phospholipase B-like 1	57.5923	0.032	2	0.99	0.036	93.535	0
83	XP_015136421.1	PREDICTED: sphingomyelin phosphodiesterase	81.1691	0.048	3	1.04	0.075	88.707	0
84	XP_005024299.1	protein DJ-1	19.588	0.295	5	0.89	0.034	100	2e-129
85	XP_005019365.1	quinone oxidoreductase-like protein 2	23.8944	0.053	1	1.27	0.265	99.556	2e-163
86	XP_021254891.1	GTP-binding protein 8	31.1856	0.042	1	1.12	0.122	81.315	1e-163
87	EOA96016.1	SH3 domain-binding protein 5, partial	42.0411	0.024	1	1.04	0.059	100	0
88	XP_010204592.1	PREDICTED: LOW QUALITY PROTEIN: CAD protein-like, partial	54.7093	0.061	3	1.01	0.003	68.409	0
89	EOA93252.1	Coiled-coil domain-containing protein 25	21.3541	0.311	5	0.8	0.082	100	9e-131
90	EOA98847.1	Triple functional domain protein, partial	343.659	0.066	16	0.86	0.07	100	0
91	NP_001186534.1	protein MON2 homolog	191.402	0.023	4	1.09	0.107	98.833	0
92	XP_021124974.1	gem-associated protein 8	27.6941	0.035	1	1.07	0.106	98.684	1e-166
93	XP_012955709.2	transmembrane 9 superfamily member 2	70.7276	0.046	2	1.1	0.077	99.835	0
94	XP_021122566.1	LOW QUALITY PROTEIN: microtubule-associated protein 1B	285.006	0.15	31	1.13	0.035	99.035	0
95	EOA95394.1	40S ribosomal protein S27-like protein, partial	9.55882	0.157	1	0.95	0.064	100	8e-56
96	XP_021133059.1	histone H2A.Z, partial	14.2569	0.301	2	1.05	0.07	100	4e-90
97	XP_012959084.1	RNA-binding protein 6 isoform X1	136.913	0.045	6	0.85	0.074	99.907	0
98	EOB03435.1	Phosphatidylinositide phosphatase SAC1, partial	66.5126	0.192	2	1.06	0.052	100	0
99	XP_005025625.1	uncharacterized protein KIAA1671 homolog	33.7625	0.071	2	0.88	0.133	99.663	0
100	KFV98917.1	GTPase IMAP family member 5, partial	18.8911	0.098	1	1.24	0.055	71.622	2e-29
101	EOA97957.1	Glucose-fructose oxidoreductase domain-containing protein 1, partial	34.4324	0.036	1	0.65	0.026	100	0
102	EOA94165.1	Phosphatidylinositol-3,4,5-trisphosphate 5-phosphatase 1, partial	134.151	0.008	1	1.2	0.221	100	0
103	XP_014110336.1	PREDICTED: elastin	47.6585	0.033	1	1.15	0.069	84.211	1e-14
104	XP_005031170.3	basigin, partial	41.6541	0.108	1	0.92	0.084	100	0
105	XP_013798515.1	PREDICTED: E3 ubiquitin-protein ligase MIB1 isoform X2	106.981	0.061	5	0.96	0.031	99.896	0
106	KGL91737.1	Phosducin-like 3, partial	27.9081	0.358	7	0.81	0.016	97.479	2e-149
107	EOB00061.1	Heterogeneous nuclear ribonucleoprotein K, partial	45.5984	0.243	1	0.49	0.27	100	0
108	XP_009694413.1	PREDICTED: signal recognition particle 14 kDa protein, partial	11.8915	0.223	1	0.92	0.111	85.981	2e-47
109	XP_021128599.1	LOW QUALITY PROTEIN: microtubule-associated serine/threonine-protein kinase 4	268.713	0.005	1	1.01	0.098	97.021	0
110	XP_013053338.1	PREDICTED: chromobox protein homolog 8 isoform X2	38.4371	0.063	2	1.06	0.118	98.567	0
111	XP_005025682.1	asporin	42.3953	0.084	3	1.2	0.17	100	0
112	XP_021127492.1	glycogen debranching enzyme	151.306	0.021	2	1.16	0.128	99.771	0
113	CAH65294.1	hypothetical protein RCJMB04_15k6	63.2393	0.102	1	0.85	0.111	95.221	0
114	XP_005027808.1	dehydrogenase/reductase SDR family member 7 isoform X1	36.514	0.037	1	1.15	0.024	100	0
115	XP_012960553.1	synaptonemal complex protein 2 isoform X3	166.955	0.009	1	0.84	0.12	99.516	0
116	XP_009567505.1	PREDICTED: ribonucleoprotein PTB-binding 2, partial	68.6823	0.014	1	0.87	0.214	79.939	0
117	XP_015735977.1	PREDICTED: ubiquitin carboxyl-terminal hydrolase 25 isoform X3	110.416	0.016	1	1.01	0.078	99.128	0
118	XP_021126383.1	LOW QUALITY PROTEIN: terminal uridylyltransferase 7	168.749	0.035	5	1.02	0.029	99.495	0
119	XP_012949429.1	gastrotropin	14.0979	0.102	1	0.98	0.049	100	6e-90
120	EOA96156.1	Glucagon, partial	23.2916	0.144	3	0.72	0.099	100	6e-150
121	EOA99059.1	Protein tyrosine phosphatase type IVA 2, partial	19.8741	0.076	1	1.24	0.215	99.412	1e-124
122	XP_013056475.1	PREDICTED: stAR-related lipid transfer protein 7, mitochondrial	17.3916	0.146	2	0.78	0.229	82.927	1e-40
123	EOA97086.1	Nucleoporin-like protein RIP, partial	54.7075	0.017	1	1.14	0.107	100	0
124	EOA99940.1	Ubiquinone biosynthesis monooxygenase COQ6, partial	45.6623	0.141	5	1	0.047	100	0
125	XP_014814103.1	PREDICTED: cold-inducible RNA-binding protein isoform X4	18.5747	0.146	2	0.91	0.103	99.415	7e-113
126	EOA98687.1	Notchless protein-like protein 1, partial	50.8289	0.17	2	0.79	0.06	100	0
127	XP_012965304.1	LOW QUALITY PROTEIN: putative sodium-coupled neutral amino acid transporter 10, partial	105.736	0.103	7	1.01	0.036	90.194	0
128	EOB00096.1	Beta-lactamase-like protein 2, partial	27.9424	0.086	2	0.89	0.038	100	3e-180
129	EOA96729.1	Tetratricopeptide repeat protein 33, partial	21.4418	0.037	1	0.96	0.146	100	3e-139
130	EOB07866.1	DNA ligase 3, partial	103.81	0.148	13	1.03	0.043	100	0
131	XP_011587915.1	PREDICTED: septin-5 isoform X3	43.423	0.138	5	1.09	0.113	99.458	0
132	XP_009632433.1	PREDICTED: gephyrin	81.8088	0.109	6	0.95	0.027	99.734	0
133	XP_021238736.1	major vault protein isoform X2	105.512	0.344	25	1.12	0.036	88.731	0
134	XP_014342512.1	PREDICTED: desumoylating isopeptidase 2 isoform X1	25.3444	0.068	1	0.99	0.027	77.465	1e-127
135	EOA96548.1	Protein bicaudal C-like protein 1, partial	94.6839	0.048	4	0.9	0.022	100	0
136	XP_013032701.1	PREDICTED: serine beta-lactamase-like protein LACTB, mitochondrial	53.9547	0.111	4	1.15	0.07	97.66	0
137	XP_010707806.1	PREDICTED: N-alpha-acetyltransferase 15, NatA auxiliary subunit, partial	102.123	0.131	1	0.85	0.083	99.411	0
138	XP_011587745.1	PREDICTED: synapse-associated protein 1 isoform X2	38.7181	0.145	4	0.77	0.17	82.514	0
139	KFZ56074.1	Lysophosphatidic acid receptor 1, partial	29.9232	0.058	2	1.37	0.404	97.177	7e-169
140	ABL86142.1	glyceraldehyde-3-phosphate dehydrogenase, partial	14.4264	0.186	1	1.13	0.058	85.714	1e-81
141	XP_009278665.1	PREDICTED: protein CASC4 isoform X1	46.6532	0.068	2	1.04	0.078	84.738	0
142	EOA99919.1	Endoribonuclease Dicer, partial	221.023	0.032	5	0.89	0.059	100	0
143	EOA99866.1	Single-stranded DNA-binding protein, mitochondrial, partial	12.0952	0.415	5	0.93	0.066	100	1e-73
144	OXB77911.1	hypothetical protein H355_015197	28.6456	0.15	3	1.01	0.023	82.213	7e-152
145	EOB06981.1	RNA methyltransferase-like protein 1, partial	34.5582	0.028	1	0.95	0.141	100	0
146	XP_005020905.1	traB domain-containing protein isoform X1	42.1557	0.249	7	1.01	0.062	100	0
147	EOB07479.1	hypothetical protein Anapl_02025	24.8505	0.032	1	0.78	0.188	100	1e-159
148	EOA99531.1	Roundabout-like protein 2, partial	134.342	0.022	2	0.97	0.131	99.672	0
149	EOA95336.1	Mannose-1-phosphate guanyltransferase beta, partial	19.3098	0.161	2	1.19	0.371	100	4e-126
150	EOB06871.1	tRNA-splicing endonuclease subunit Sen54, partial	17.2456	0.072	1	1.18	0.216	88.462	8e-71
151	XP_011576800.1	PREDICTED: peroxidasin homolog	155.643	0.007	1	2.31	0.196	93.883	0
152	EOA98495.1	Hydroxyacylglutathione hydrolase, partial	32.4304	0.126	3	1	0.12	100	0
153	EOB07152.1	B9 domain-containing protein 1, partial	20.8664	0.071	1	1.49	0.231	100	6e-134
154	XP_021247111.1	pre-mRNA-processing factor 17	66.244	0.067	3	0.98	0.116	98.621	0
155	XP_005018944.1	polyribonucleotide nucleotidyltransferase 1, mitochondrial	75.8895	0.177	3	1.02	0.024	100	0
156	EOA96506.1	Adenomatous polyposis coli protein, partial	289.566	0.008	2	0.86	0.01	99.503	0
157	EOA94948.1	Thioredoxin domain-containing protein 11, partial	101.066	0.052	4	0.95	0.105	100	0
158	XP_021132085.1	nuclear receptor coactivator 5 isoform X2	68.1201	0.075	3	0.99	0.058	100	0
159	XP_005031105.1	cytoplasmic protein NCK2	40.5151	0.12	3	0.91	0.054	100	0
160	EOA94196.1	Centromere protein T, partial	15.1482	0.07	1	0.87	0.179	100	1e-89
161	XP_013047081.1	PREDICTED: nucleosome assembly protein 1-like 4 isoform X2	36.8634	0.216	5	0.91	0.026	100	0
162	EOB06472.1	Cyclin-L1, partial	49.7942	0.059	2	0.88	0.133	100	0
163	XP_005009308.1	WD repeat-containing protein 76	66.0932	0.04	2	0.88	0.123	98.936	0
164	EOA94662.1	Transmembrane protein 131, partial	197.56	0.011	2	0.94	0.167	100	0
165	XP_015703648.1	PREDICTED: E3 ubiquitin-protein ligase NEDD4-like isoform X5	112.825	0.069	5	1.04	0.126	97.284	0
166	KFQ33166.1	40S ribosomal protein S7, partial	22.0803	0.242	6	0.92	0.043	100	8e-137
167	XP_012956098.1	twinfilin-1	40.0878	0.12	3	1.14	0.077	100	0
168	XP_010561907.1	PREDICTED: ATP-binding cassette sub-family B member 8, mitochondrial	61.7957	0.037	1	1.87	1.172	71.346	0
169	EOB02113.1	Bifunctional methylenetetrahydrofolate dehydrogenase/cyclohydrolase, mitochondrial, partial	33.9791	0.224	6	0.93	0.124	100	0
170	EOA93060.1	WD repeat-containing protein 54, partial	22.6454	0.039	1	0.95	0.325	100	1e-97
171	XP_012961648.1	choline-phosphate cytidylyltransferase A isoform X1	42.1101	0.18	4	0.92	0.067	100	0
172	EOB08798.1	Structural maintenance of chromosomes flexible hinge domain-containing protein 1, partial	213.779	0.046	8	0.93	0.077	100	0
173	XP_010210974.1	PREDICTED: ubiquitin-conjugating enzyme E2 N	17.6282	0.314	5	0.91	0.049	94.231	9e-104
174	EFB24187.1	hypothetical protein PANDA_019879, partial	10.3417	0.301	4	0.78	0.002	98.925	8e-61
175	EOA95876.1	Serine/threonine-protein kinase OSR1, partial	44.0217	0.058	1	1.1	0.102	100	0
176	EOB07458.1	Rho GTPase-activating protein 28, partial	70.4159	0.019	1	1.3	0.128	100	0
177	OXB77849.1	hypothetical protein H355_000604	70.3806	0.029	1	7.98	2.795	98.127	0
178	XP_005023864.1	HIV Tat-specific factor 1	50.2777	0.055	1	1.03	0.123	99.739	0
179	XP_021128541.1	M-phase phosphoprotein 6 isoform X1	12.9785	0.147	2	0.76	0.074	100	1e-72
180	XP_021125994.1	LOW QUALITY PROTEIN: DNA topoisomerase 2-binding protein 1-like, partial	129.841	0.011	1	0.46	0.064	98.276	0
181	EOB05781.1	Protein kinase C theta type, partial	83.0524	0.029	1	0.97	0.097	100	0
182	EOA97837.1	Septin-8, partial	54.902	0.147	4	1.07	0.063	100	0
183	KFV86567.1	Importin subunit beta-1, partial	98.2222	0.207	17	0.84	0.027	99.172	0
184	XP_021154607.1	bone morphogenetic protein 1	40.3717	0.033	1	0.94	0.106	75.499	5e-175
185	XP_014733591.1	PREDICTED: heterogeneous nuclear ribonucleoprotein U	92.2566	0.237	24	0.81	0.016	94.181	0
186	EOB08147.1	Ras and Rab interactor 2, partial	95.8078	0.015	1	1.08	0.12	100	0
187	XP_003206374.1	PREDICTED: polyribonucleotide 5'-hydroxyl-kinase Clp1	47.9894	0.045	2	0.96	0.033	98.588	0
188	EOA95234.1	Vacuolar protein sorting-associated protein 33A, partial	62.2903	0.04	2	1.04	0.084	100	0
189	XP_005026274.1	growth hormone-inducible transmembrane protein	36.84	0.139	5	0.87	0.017	100	0
190	XP_021124317.1	kinase D-interacting substrate of 220 kDa isoform X2	198.801	0.035	1	1.1	0.046	100	0
191	EOB09147.1	Glutathione transferase omega-1, partial	27.7419	0.121	3	0.74	0.037	100	0
192	XP_005154986.1	PREDICTED: iron-sulfur cluster assembly 1 homolog, mitochondrial	14.2694	0.318	3	0.77	0.048	99.225	4e-90
193	XP_021134136.1	LOW QUALITY PROTEIN: zinc finger FYVE domain-containing protein 16	167	0.009	1	1.1	0.16	99.208	0
194	KFQ53573.1	Secretory carrier-associated membrane protein 2, partial	41.6301	0.082	2	1.36	0.072	94.268	0
195	EOB05023.1	Radixin, partial	68.5042	0.284	8	1.02	0.032	100	0
196	EOB04078.1	Putative alanyl-tRNA synthetase, mitochondrial, partial	98.8998	0.076	1	1.03	0.096	100	0
197	XP_013027562.1	PREDICTED: signal transducing adapter molecule 1 isoform X1	57.8565	0.131	5	0.95	0.1	95.547	0
198	XP_005029471.1	ankyrin repeat domain-containing protein 22	21.8062	0.037	1	1.03	0.091	100	1e-138
199	EOB04453.1	hypothetical protein Anapl_09641	96.7282	0.008	1	1.08	0.294	100	0
200	XP_010572205.1	PREDICTED: DNA-directed RNA polymerase II subunit RPB11-a	10.6448	0.315	3	0.81	0.049	100	8e-62
201	XP_013035960.1	PREDICTED: kinesin-like protein KIF2A isoform X4	82.2628	0.152	11	1	0.044	95.543	0
202	XP_014807575.1	PREDICTED: vesicle-associated membrane protein 3	10.2872	0.363	1	1.02	0.11	88.298	1e-53
203	XP_005023986.2	zinc finger protein GLI1 isoform X1	60.0804	0.018	1	1.24	0.406	100	0
204	EOB01955.1	Mitochondrial import inner membrane translocase subunit TIM44, partial	50.7421	0.33	13	0.92	0.091	100	0
205	XP_005022470.1	calmegin isoform X1	57.3703	0.066	1	1.23	0.236	100	0
206	XP_013037961.1	PREDICTED: HIG1 domain family member 1A, mitochondrial	10.5614	0.084	1	0.73	0.215	94.737	8e-61
207	XP_021243167.1	nicotinate phosphoribosyltransferase isoform X1	56.9054	0.013	1	1.07	0.147	82.031	0
208	EOB08753.1	Ceroid-lipofuscinosis neuronal protein 5, partial	35.3136	0.123	4	0.93	0.148	100	0
209	EOB08604.1	Regulator of nonsense transcripts 2, partial	148.327	0.036	5	0.98	0.163	100	0
210	XP_012965256.1	glypican-4	58.0332	0.297	9	1.03	0.02	100	0
211	XP_013043722.1	PREDICTED: GPI ethanolamine phosphate transferase 2 isoform X1	99.4273	0.028	2	1.16	0.124	97.882	0
212	XP_013056670.1	PREDICTED: TBC1 domain family member 10A, partial	64.6209	0.101	1	1.09	0.145	98.945	0
213	ADG04697.1	CENP-U, partial	26.4653	0.065	1	1.55	0.152	100	2e-167
214	XP_011597565.1	PREDICTED: disco-interacting protein 2 homolog B isoform X6	162.618	0.062	7	1.04	0.033	97.885	0
215	XP_005031396.1	ATP-binding cassette sub-family F member 1, partial	8.87741	0.177	2	0.96	0.039	100	5e-50
216	EOB05552.1	SON protein, partial	50.7406	0.143	5	0.87	0.071	100	0
217	EOB07704.1	Putative glycerol kinase 5, partial	53.6831	0.04	2	0.96	0.132	100	0
218	EOB04935.1	BTB/POZ domain-containing protein KCTD3, partial	80.7206	0.012	1	0.75	0.048	100	0
219	XP_009466120.1	PREDICTED: NADH dehydrogenase [ubiquinone] 1 beta subcomplex subunit 10	20.5901	0.287	5	0.99	0.018	85.057	1e-109
220	EOA96019.1	Uncharacterized protein C7orf24-like protein, partial	16.0761	0.055	1	0.77	0.186	100	5e-106
221	EOB02386.1	Gamma-glutamyltransferase 7, partial	65.6478	0.02	1	1.39	0.306	100	0
222	XP_005008884.1	integrator complex subunit 11	66.6109	0.092	5	1.08	0.162	100	0
223	NP_001297296.1	glycine dehydrogenase (decarboxylating), mitochondrial	114.752	0.066	5	0.98	0.08	100	0
224	XP_005485442.1	PREDICTED: nitric oxide-associated protein 1	76.2579	0.054	3	0.94	0.053	79.167	0
225	EOB07159.1	Soluble calcium-activated nucleotidase 1, partial	44.3212	0.116	3	0.94	0.173	100	0
226	EOB05892.1	Osteoclast-stimulating factor 1, partial	17.7418	0.182	3	0.85	0.031	100	8e-115
227	EOB05066.1	NIF3-like protein 1, partial	39.3896	0.088	2	0.93	0.016	100	0
228	XP_016388190.1	PREDICTED: histone H4-like	11.3424	0.748	9	0.88	0.003	100	2e-66
229	XP_005020542.1	myotubularin isoform X1	65.3668	0.014	1	0.82	0.079	99.821	0
230	XP_012951426.1	annexin A7 isoform X2	41.7139	0.024	1	0.88	0.143	100	0
231	XP_005015242.2	phosphatidylinositol N-acetylglucosaminyltransferase subunit A	53.4138	0.044	2	0.97	0.041	100	0
232	XP_012948523.1	acetyl-CoA carboxylase 1 isoform X6	260.678	0.136	24	1.12	0.034	99.956	0
233	XP_011571580.1	PREDICTED: CCA tRNA nucleotidyltransferase 1, mitochondrial	49.738	0.164	6	0.96	0.049	92.593	0
234	XP_010152436.1	PREDICTED: rho guanine nucleotide exchange factor 11-like, partial	28.5209	0.035	1	1.03	0.098	93.617	4e-121
235	XP_005021515.1	ATP-dependent RNA helicase DDX24	90.6143	0.125	8	0.83	0.032	99.25	0
236	EOB05480.1	Vasohibin-1, partial	27.9896	0.033	1	1.07	0.086	100	1e-179
237	XP_021235685.1	ubiquitin-associated protein 2 isoform X5	107.793	0.053	4	0.84	0.017	93.535	0
238	XP_021124023.1	ubiquitin-like modifier-activating enzyme ATG7 isoform X3	74.6382	0.035	2	1.13	0.216	100	0
239	XP_021408194.1	alkyldihydroxyacetonephosphate synthase, peroxisomal isoform X1	71.3041	0.099	1	1.05	0.032	94.231	0
240	XP_013045407.1	PREDICTED: leucine-rich repeat-containing protein 75A	38.321	0.047	1	1.45	0.245	95.031	0
241	NP_001025951.2	rab-like protein 3	23.2287	0.053	1	1.26	0.089	99.512	7e-149
242	XP_005016263.1	actin filament-associated protein 1 isoform X3	81.1858	0.084	6	1.09	0.049	100	0
243	XP_013046212.1	PREDICTED: GRAM domain-containing protein 4 isoform X1	69.0116	0.032	2	1.16	0.072	100	0
244	EOB05747.1	hypothetical protein Anapl_15355	40.9529	0.039	1	1.2	0.198	100	0
245	XP_002192437.2	PREDICTED: insulin-like growth factor 2 mRNA-binding protein 3	64.6269	0.286	10	1.06	0.057	100	0
246	XP_013038897.1	PREDICTED: replication protein A 14 kDa subunit	13.8379	0.467	5	0.95	0.046	98.361	4e-85
247	XP_021131098.1	52 kDa repressor of the inhibitor of the protein kinase, partial	81.2442	0.06	4	1.06	0.02	100	0
248	XP_013030894.1	PREDICTED: receptor-type tyrosine-protein phosphatase kappa isoform X2	143.878	0.036	3	0.84	0.061	97.42	0
249	XP_013054371.1	PREDICTED: zinc finger protein 609 isoform X1	121.802	0.032	3	0.91	0.115	99.451	0
250	XP_012949600.1	sodium/myo-inositol cotransporter	80.3946	0.025	2	0.88	0.197	100	0
251	EOB00905.1	UPF0363 protein C7orf20, partial	29.4968	0.129	3	1.24	0.085	100	0
252	XP_005020039.1	uncharacterized protein KIAA0355 homolog	116.549	0.011	1	0.84	0.021	98.209	0
253	EOB08253.1	Signal transducing adapter molecule 2, partial	55.259	0.102	4	1.08	0.031	100	0
254	XP_005028671.1	tyrosine-protein phosphatase non-receptor type 21 isoform X2	136.286	0.02	2	1.01	0.065	100	0
255	EOA96448.1	Long-chain-fatty-acid--CoA ligase 3, partial	80.2556	0.198	11	1.19	0.019	100	0
256	XP_014140159.1	PREDICTED: FTS and Hook-interacting protein	77.5908	0.01	1	1.04	0.067	90.455	0
257	XP_008494586.1	PREDICTED: LIM and senescent cell antigen-like-containing domain protein 1 isoform X2	77.3512	0.113	4	1.08	0.034	99.13	0
258	XP_009668220.1	PREDICTED: sorting nexin-6 isoform X1	34.2608	0.19	5	1.07	0.063	100	0
259	EOB03434.1	Small nuclear ribonucleoprotein Sm D1, partial	10.4557	0.118	1	1.1	0.146	100	3e-61
260	XP_005018176.1	E3 ubiquitin-protein ligase CHFR	77.6148	0.027	2	1.04	0.1	99.852	0
261	XP_005030653.1	myotubularin-related protein 9	64.2896	0.022	1	0.99	0.104	100	0
262	EOB05341.1	Isoamyl acetate-hydrolyzing esterase 1-like protein, partial	24.4636	0.083	2	0.94	0.128	100	6e-161
263	EOA96195.1	hypothetical protein Anapl_10548, partial	22.0402	0.053	1	1.16	0.044	100	1e-137
264	EOB03713.1	Transmembrane emp24 domain-containing protein 2, partial	17.2006	0.189	3	1.15	0.061	100	1e-108
265	XP_416300.2	PREDICTED: tRNA-splicing ligase RtcB homolog	55.7299	0.23	10	1.05	0.031	99.406	0
266	NP_057131.1	splicing factor 3B subunit 6	14.3695	0.274	3	0.99	0.05	95.2	9e-81
267	EOA99380.1	Annexin A8, partial	33.6323	0.083	3	0.82	0.07	100	0
268	XP_005028518.1	coiled-coil domain-containing protein 134	27.177	0.149	3	1.02	0.063	99.482	4e-139
269	XP_012949936.1	thymidylate synthase	33.0687	0.137	3	0.83	0.055	100	0
270	XP_009665780.1	PREDICTED: protein SMG5	112.731	0.017	2	0.9	0.054	87.876	0
271	XP_005024857.2	peptide chain release factor 1-like, mitochondrial	28.9417	0.032	1	0.94	0.179	100	0
272	XP_005031079.3	lymphokine-activated killer T-cell-originated protein kinase, partial	7.652	0.178	1	1.11	0.065	96.774	3e-12
273	EOB00039.1	F-box only protein 2, partial	28.868	0.04	1	1.24	0.171	100	0
274	EOB06965.1	Podocalyxin-like protein 2, partial	61.8507	0.046	2	1.08	0.105	100	0
275	XP_012952221.2	lethal(3)malignant brain tumor-like protein 3 isoform X3	93.2294	0.02	1	1.01	0.162	100	0
276	EOB03909.1	Protein unc-84-like protein B	56.4829	0.108	5	1.1	0.021	100	0
277	EOB07177.1	CDP-diacylglycerol--glycerol-3-phosphate 3-phosphatidyltransferase, mitochondrial, partial	58.5992	0.043	2	1.04	0.127	100	0
278	XP_011585497.1	PREDICTED: serine/arginine-rich splicing factor 2	25.4611	0.095	3	1.14	0.168	100	5e-142
279	XP_013049482.1	PREDICTED: tight junction protein ZO-2 isoform X3	130.513	0.035	4	1.01	0.062	97.414	0
280	XP_005435883.1	PREDICTED: 40S ribosomal protein S4, X isoform	35.8832	0.438	15	0.94	0.028	89.769	0
281	XP_415943.3	PREDICTED: laminin subunit beta-1	203.572	0.121	20	0.99	0.048	95.126	0
282	OPJ69670.1	peroxiredoxin-4 isoformX1 isoform B	30.4996	0.522	12	1.23	0.027	90.511	0
283	XP_015499585.1	PREDICTED: RNA-binding protein Musashi homolog 1 isoform X10	9.7779	0.174	1	1.08	0.102	84.27	3e-42
284	EOB05954.1	Uncharacterized protein C9orf78, partial	28.2125	0.111	2	0.84	0.094	100	7e-177
285	XP_021130721.1	mucosa-associated lymphoid tissue lymphoma translocation protein 1	87.6033	0.035	2	1.22	0.174	99.869	0
286	AAZ30018.1	transporter of antigen processing 1, partial	44.4444	0.057	2	1.31	0.213	99.507	0
287	XP_009491519.1	PREDICTED: tyrosine-protein kinase CSK-like, partial	18.0111	0.234	2	0.95	0.013	97.368	5e-105
288	EOB02394.1	Cysteine desulfurase, mitochondrial, partial	41.1138	0.182	6	1.04	0.037	100	0
289	XP_015155807.1	PREDICTED: LOW QUALITY PROTEIN: histone-lysine N-methyltransferase 2D	558.548	0.008	2	0.89	0.06	85.827	0
290	EOA99937.1	Pinin, partial	71.9775	0.101	1	0.91	0.129	100	0
291	EOA97523.1	Tubulin-specific chaperone A, partial	7.82801	0.446	3	0.77	0.04	100	3e-38
292	XP_017930744.1	PREDICTED: ras-related protein Rab-31	20.3542	0.132	1	0.95	0.069	99.451	8e-136
293	XP_011576015.1	PREDICTED: uncharacterized protein LOC105402448	12.6783	0.138	2	0.92	0.085	99.083	7e-75
294	EOA95111.1	Pterin-4-alpha-carbinolamine dehydratase, partial	11.999	0.173	2	1.11	0.094	100	2e-72
295	XP_012953803.1	little elongation complex subunit 1 isoform X1	216.716	0.008	2	0.96	0.148	98.862	0
296	XP_013048312.1	PREDICTED: intersectin-1 isoform X4	129.456	0.07	8	1.13	0.029	97.405	0
297	EOB07794.1	LYR motif-containing protein 4, partial	5.73005	0.298	1	1.02	0.068	100	5e-26
298	XP_005009257.1	glutathione S-transferase	22.638	0.161	3	1.12	0.244	100	3e-144
299	XP_005013724.1	putative homeodomain transcription factor 2 isoform X4	79.8207	0.009	1	1.08	0.051	98.83	0
300	XP_005011496.1	GA-binding protein alpha chain isoform X1	51.6534	0.046	2	0.77	0.028	100	0
301	XP_009490693.1	PREDICTED: rho guanine nucleotide exchange factor 7	66.3548	0.072	3	1.13	0.146	99.828	0
302	NP_001308445.1	elongation factor 1-alpha 1	50.4492	0.318	8	0.78	0.024	100	0
303	EOA96292.1	Ubiquinone biosynthesis methyltransferase COQ5, mitochondrial, partial	30.0665	0.038	1	0.89	0.136	100	0
304	XP_021133721.1	rho GTPase-activating protein 17 isoform X2	93.4718	0.057	5	0.93	0.05	100	0
305	XP_015678807.1	PREDICTED: HAUS augmin-like complex subunit 4	37.6802	0.058	1	1.11	0.222	36.905	5e-49
306	XP_009561347.1	PREDICTED: protein lin-7 homolog A	22.956	0.118	2	0.88	0.101	100	6e-149
307	OPJ68459.1	leucine-rich repeat-containing protein 16A isoform B	152.048	0.081	9	1	0.031	97.093	0
308	XP_013043736.1	PREDICTED: ATP-binding cassette sub-family A member 1 isoform X1	255.874	0.006	1	1.02	0.033	98.85	0
309	XP_013026541.1	PREDICTED: phosphatidylinositol-glycan biosynthesis class F protein isoform X1	24.96	0.037	1	1.56	0.111	92.694	4e-147
310	XP_005014527.1	leucine-rich repeat protein SHOC-2	65.3145	0.017	1	1.07	0.113	100	0
311	EOA99785.1	Uncharacterized protein C14orf43, partial	116.458	0.012	1	0.89	0.042	100	0
312	XP_009667037.1	PREDICTED: inositol hexakisphosphate and diphosphoinositol-pentakisphosphate kinase 2 isoform X11	104.288	0.029	2	1.01	0.019	97.814	0
313	XP_005026143.1	ATP-binding cassette sub-family A member 10	185.348	0.033	5	1.15	0.099	100	0
314	XP_013031172.1	PREDICTED: PDZ and LIM domain protein 4	35.9928	0.17	4	1.04	0.055	95.342	0
315	XP_017584889.1	PREDICTED: insulin-like growth factor 2 mRNA-binding protein 2 isoform X2	60.1726	0.24	8	1.07	0.058	92.491	0
316	EOB05452.1	Diacylglycerol kinase zeta, partial	101.806	0.015	1	0.97	0.154	100	0
317	EOB07259.1	hypothetical protein Anapl_14915	63.5872	0.027	1	1.43	0.236	100	0
318	EOB07366.1	GTP-binding protein SAR1b, partial	21.7032	0.246	2	0.99	0.016	100	3e-140
319	XP_013031723.1	PREDICTED: ubiquitin carboxyl-terminal hydrolase 24 isoform X1	295.305	0.037	9	1.07	0.045	99.72	0
320	EOA98025.1	Putative asparaginyl-tRNA synthetase, mitochondrial, partial	49.6371	0.069	3	1.07	0.238	100	0
321	XP_012958320.2	LOW QUALITY PROTEIN: integrin alpha-11	133.301	0.088	10	1.24	0.042	95.458	0
322	XP_013026046.1	PREDICTED: lysine-specific demethylase 2A isoform X2	135.61	0.065	7	0.95	0.039	99.652	0
323	XP_013043612.1	PREDICTED: probable ATP-dependent RNA helicase DDX10	100.624	0.097	8	0.88	0.021	94.068	0
324	XP_021270746.1	LOW QUALITY PROTEIN: lysosomal alpha-glucosidase	21.0327	0.125	2	1.07	0.11	82.895	6e-73
325	XP_014806318.1	PREDICTED: utrophin isoform X4	114.624	0.085	6	1.01	0.084	97.558	0
326	XP_011583062.1	PREDICTED: stromal interaction molecule 1 isoform X6	77.7601	0.098	6	1.12	0.139	97.341	0
327	EOB09203.1	Protein C1orf9, partial	136.915	0.02	2	1.01	0.127	100	0
328	XP_012960400.1	thrombospondin type-1 domain-containing protein 4 isoform X2	75.094	0.011	1	1.22	0.22	100	0
329	XP_021273237.1	mitotic-spindle organizing protein 1	5.53896	0.327	1	1.01	0.106	100	2e-27
330	XP_012958479.1	fatty aldehyde dehydrogenase isoform X1	54.7663	0.164	1	1.13	0.137	98.361	0
331	EOB03451.1	UDP-N-acetylglucosamine--peptide N-acetylglucosaminyltransferase 110 kDa subunit, partial	117.103	0.107	9	0.9	0.06	100	0
332	XP_005012437.1	decorin	40	0.398	13	0.91	0.043	100	0
333	XP_017677925.1	PREDICTED: PTB-containing, cubilin and LRP1-interacting protein isoform X1	25.3275	0.212	4	0.94	0.055	99.078	6e-163
334	XP_005029656.1	tumor protein 63 isoform X4	66.3876	0.01	1	0.63	0.017	100	0
335	XP_015713409.1	PREDICTED: programmed cell death protein 2	27.2781	0.078	2	0.72	0.076	72.018	2e-91
336	XP_005024131.1	calpain-5	74.1822	0.105	6	1.3	0.116	100	0
337	XP_010725154.1	PREDICTED: sodium/potassium-transporting ATPase subunit alpha-2	32.5143	0.043	1	1.05	0.108	98.367	6e-172
338	XP_014821710.1	PREDICTED: mediator of RNA polymerase II transcription subunit 4	25.5918	0.122	2	0.93	0.111	99.563	1e-168
339	XP_012961347.2	activated RNA polymerase II transcriptional coactivator p15	11.8292	0.369	5	1.05	0.076	100	2e-69
340	XP_012948786.1	cytosol aminopeptidase	55.8064	0.299	12	0.95	0.028	99.194	0
341	EOB03457.1	55 kDa erythrocyte membrane protein, partial	48.9437	0.074	3	0.91	0.05	100	0
342	EOB05009.1	Bromodomain adjacent to zinc finger domain protein 1A, partial	177.17	0.089	11	0.75	0.029	100	0
343	XP_005020693.1	H(+)/Cl(-) exchange transporter 5 isoform X2	90.285	0.011	1	0.97	0.162	99.876	0
344	EOB03992.1	Pre-mRNA-splicing regulator WTAP, partial	38.98	0.1	3	1.12	0.199	100	0
345	EOA96128.1	Mitochondrial carnitine/acylcarnitine carrier protein, partial	24.9151	0.035	1	1.12	0.053	100	2e-164
346	XP_015737087.1	PREDICTED: YTH domain-containing family protein 1 isoform X1	59.0051	0.072	2	0.77	0.037	99.815	0
347	EOA99451.1	Peroxisomal 2,4-dienoyl-CoA reductase, partial	23.9976	0.293	6	0.94	0.142	100	5e-165
348	XP_021126553.1	fibronectin type III domain-containing protein 3B	126.416	0.068	7	0.77	0.041	90.728	0
349	EOB06601.1	mRNA-capping enzyme, partial	66.9916	0.01	1	1	0.069	100	0
350	XP_010569492.1	PREDICTED: neutral alpha-glucosidase AB	63.4007	0.22	12	1.09	0.038	91.901	0
351	EOB01206.1	Protein jagged-1, partial	138.554	0.011	1	0.79	0.079	100	0
352	EOB02574.1	Ankyrin repeat domain-containing protein 11, partial	295.576	0.013	3	0.86	0.105	100	0
353	XP_021127202.1	tensin-3 isoform X2	159.777	0.013	1	1	0.184	99.793	0
354	EOB03450.1	Transcription initiation factor TFIID subunit 1, partial	207.972	0.007	1	0.84	0.068	100	0
355	EOA97897.1	Deoxycytidine kinase, partial	23.1754	0.073	1	0.74	0.068	100	3e-142
356	XP_009565987.1	PREDICTED: eukaryotic translation initiation factor 2A	64.9545	0.161	1	0.9	0.043	82.149	0
357	XP_013049685.1	PREDICTED: calsyntenin-1 isoform X4	107.64	0.006	1	1.04	0.103	98.818	0
358	XP_005294984.1	PREDICTED: GTPase NRas	21.5046	0.365	4	1.26	0.051	100	1e-138
359	EOA95857.1	Leukocyte common antigen, partial	105.375	0.012	1	0.95	0.068	100	0
360	OXB60845.1	hypothetical protein ASZ78_014397	44.0298	0.034	1	1.34	0.181	98.28	0
361	EOB06887.1	Small ubiquitin-related modifier 2, partial	9.85109	0.14	1	1.17	0.32	100	1e-58
362	XP_005026523.1	protein RRP5 homolog	207.996	0.16	27	0.88	0.03	99.891	0
363	XP_012961903.1	carboxypeptidase Q	52.3352	0.025	1	1.19	0.155	99.574	0
364	EOA94727.1	N-sulfoglucosamine sulfohydrolase, partial	48.6062	0.049	2	1.07	0.1	100	0
365	XP_005011152.1	protein Lines homolog 1	88.2331	0.016	1	0.95	0.013	100	0
366	EOA98534.1	Coiled-coil domain-containing protein 12	17.4651	0.045	1	0.77	0.068	100	1e-106
367	XP_009916662.1	PREDICTED: CCR4-NOT transcription complex subunit 11	22.4438	0.056	1	0.99	0.088	100	3e-140
368	EOB08852.1	GrpE protein-like protein 2, mitochondrial, partial	22.018	0.112	2	0.79	0.169	100	4e-144
369	XP_015489476.1	PREDICTED: cyclin-Y-like protein 1	31.2849	0.041	1	0.91	0.114	92.982	0
370	XP_010211113.1	PREDICTED: protein RMD5 homolog A	44.9385	0.064	2	1.3	0.372	100	0
371	XP_021250146.1	coiled-coil domain-containing protein 50 isoform X2	35.0738	0.131	3	0.92	0.049	94.932	0
372	EOB09010.1	Cell division cycle and apoptosis regulator protein 1, partial	128.547	0.074	7	0.89	0.037	100	0
373	KFO65103.1	Proliferating cell nuclear antigen, partial	29.1665	0.351	9	0.76	0.034	100	0
374	XP_010561203.1	PREDICTED: histone acetyltransferase p300-like isoform X1	261.095	0.019	1	0.98	0.094	97.844	0
375	OXB54116.1	hypothetical protein ASZ78_002135	80.6515	0.11	7	1.12	0.064	88.381	0
376	XP_424463.1	PREDICTED: thioredoxin-like protein 1	37.7356	0.269	6	0.93	0.042	98.571	0
377	XP_005025731.1	V-type proton ATPase subunit d 1	40.8403	0.16	1	1.1	0.018	100	0
378	XP_015746764.1	PREDICTED: 2-oxoglutarate dehydrogenase, mitochondrial isoform X3	79.7469	0.222	2	0.98	0.103	88.987	0
379	EOA99988.1	Cyclin-C, partial	30.4709	0.023	1	1.32	0.172	100	0
380	EOA95522.1	Endothelin-converting enzyme 1, partial	77.4848	0.105	6	1.12	0.04	100	0
381	EOB04317.1	Protein zwilch-like protein, partial	64.0731	0.016	1	0.79	0.065	100	0
382	XP_013049183.1	PREDICTED: G-rich sequence factor 1	46.0493	0.18	9	0.95	0.095	91.243	0
383	EOB01207.1	ESF1-like protein, partial	97.5343	0.082	7	0.74	0.019	100	0
384	EOA95659.1	Coiled-coil domain-containing protein C1orf165, partial	40.3237	0.023	1	1.02	0.06	100	0
385	XP_017937367.1	PREDICTED: ras-related protein Rab-35	19.5969	0.066	1	1.1	0.096	100	6e-121
386	XP_005025140.1	high mobility group protein 20A	40.0402	0.086	4	1	0.006	100	0
387	XP_011594913.1	PREDICTED: Usher syndrome type-1C protein-binding protein 1	117.3	0.006	1	1.14	0.226	57.293	0
388	XP_011569775.1	PREDICTED: PDZ and LIM domain protein 7 isoform X4	48.2414	0.221	3	0.75	0.035	98.295	0
389	XP_013797293.1	PREDICTED: uncharacterized protein LOC106483812 isoform X1	31.2149	0.073	2	1.5	0.123	63.666	2e-128
390	EOA97570.1	NADH dehydrogenase [ubiquinone] 1 alpha subcomplex subunit 10, mitochondrial, partial	35.9792	0.197	6	1.01	0.052	100	0
391	XP_009477040.1	PREDICTED: dedicator of cytokinesis protein 7-like, partial	23.2672	0.227	5	1.03	0.021	98.969	8e-141
392	XP_012963304.1	zinc finger CCCH domain-containing protein 7A	107.987	0.034	3	0.95	0.071	99.893	0
393	XP_004639765.1	PREDICTED: 60S ribosomal protein L22, partial	7.74014	0.343	2	1.06	0.034	100	1e-44
394	EOA95649.1	hypothetical protein Anapl_19027	27.5928	0.053	1	1.08	0.303	100	0
395	XP_013040366.1	PREDICTED: putative Polycomb group protein ASXL3 isoform X6	231.057	0.003	1	1.16	0.605	97.874	0
396	XP_015729895.1	PREDICTED: cadherin-15	60.9688	0.028	1	0.98	0.131	88.117	0
397	XP_009685586.1	PREDICTED: RNA-binding protein with multiple splicing	25.7812	0.197	2	0.78	0.09	94.35	1e-112
398	EOA93695.1	SH3 domain-containing kinase-binding protein 1	28.7875	0.183	1	1.39	0.312	100	0
399	EOB00234.1	Neurofibromin, partial	320.339	0.023	1	1.21	0.05	100	0
400	EOB00986.1	Oxysterol-binding protein 1, partial	47.8375	0.128	3	0.98	0.023	100	0
401	XP_419263.2	PREDICTED: mitogen-activated protein kinase 14 isoform X2	41.816	0.15	1	1	0.072	100	0
402	XP_013049039.1	PREDICTED: GDP-mannose 4,6 dehydratase	41.0928	0.056	2	1.05	0.036	98.611	0
403	EOA95794.1	Neurogenic locus notch-like protein 2, partial	269.713	0.032	6	0.86	0.019	97.391	0
404	XP_005021034.1	coatomer subunit beta	108.032	0.263	23	1.07	0.013	100	0
405	OXB63092.1	hypothetical protein ASZ78_005435	69.8373	0.083	3	1.45	0.101	97.381	0
406	EOA99876.1	Poly [ADP-ribose] polymerase 12, partial	87.8519	0.053	4	2.39	0.121	100	0
407	EOB03712.1	ATP-dependent RNA helicase DDX55, partial	68.6122	0.08	3	0.8	0.027	99.469	0
408	EOA98252.1	NAD-dependent deacetylase sirtuin-5, partial	30.5612	0.182	5	1.12	0.049	100	0
409	KYO21532.1	hypothetical protein Y1Q_0001713	40.9913	0.605	2	0.93	0.129	99.726	0
410	XP_012947577.1	28S ribosomal protein S27, mitochondrial	57.0862	0.214	9	0.9	0.04	98.458	0
411	NP_001232124.1	transcription elongation factor A protein 2	24.2946	0.106	2	0.88	0.029	81.034	6e-113
412	XP_014813640.1	PREDICTED: E3 ubiquitin-protein ligase RNF170 isoform X2	29.9202	0.035	1	1.17	0.105	100	0
413	EOB06018.1	NADH dehydrogenase [ubiquinone] 1 alpha subcomplex subunit 5, partial	11.2871	0.232	2	1.18	0.164	100	3e-61
414	XP_014817316.1	PREDICTED: chromobox protein homolog 5-like, partial	22.0495	0.152	3	0.95	0.121	89.815	7e-60
415	EOA93644.1	Estradiol 17-beta-dehydrogenase 8, partial	3.31888	0.533	1	1.46	0.322	100	5e-13
416	OXB80114.1	hypothetical protein H355_006946	38.5304	0.142	4	0.93	0.051	97.633	0
417	XP_021247471.1	WD repeat-containing protein 43	78.1836	0.127	7	0.74	0.039	96.244	0
418	XP_021232839.1	guanine nucleotide exchange factor MSS4	16.8433	0.144	2	1.2	0.074	76.25	2e-73
419	XP_013047139.1	PREDICTED: protein numb homolog isoform X6	66.4481	0.096	6	0.93	0.023	98.02	0
420	XP_021126361.1	activating signal cointegrator 1 isoform X2	64.5728	0.06	3	1.08	0.073	100	0
421	OPJ82850.1	exostosin-2	82.9439	0.106	5	0.82	0.1	98.47	0
422	XP_005232692.2	PREDICTED: dnaJ homolog subfamily C member 7	78.571	0.165	12	0.88	0.035	99.782	0
423	XP_010332019.1	PREDICTED: hexokinase-2	79.9282	0.376	1	0.86	0.077	82.621	0
424	XP_021240703.1	mitochondrial inner membrane protease ATP23 homolog isoform X1	30.2709	0.056	2	0.88	0.161	92.562	4e-168
425	EMP32002.1	Ras-related GTP-binding protein A	35.5829	0.066	2	1.2	0.123	100	0
426	XP_021232587.1	amphoterin-induced protein 1	58.1459	0.024	1	1.09	0.129	87.607	0
427	EOA97610.1	39S ribosomal protein L47, mitochondrial, partial	24.9423	0.107	2	0.96	0.137	100	1e-139
428	XP_012959847.1	GDP-fucose protein O-fucosyltransferase 2	46.9232	0.07	2	1.1	0.156	91.572	0
429	EOA99171.1	JmjC domain-containing histone demethylation protein 2B, partial	186.591	0.085	9	0.86	0.069	100	0
430	XP_015153769.1	PREDICTED: pleckstrin homology-like domain family B member 1 isoform X11	152.754	0.036	1	1.06	0.053	88.849	0
431	EOA99128.1	HEAT repeat-containing protein KIAA1833, partial	168.629	0.035	5	1.24	0.104	100	0
432	EOB02007.1	Ribosomal L1 domain-containing protein 1, partial	48.0826	0.333	2	0.88	0.179	100	0
433	EOA97294.1	Acyl-CoA desaturase, partial	41.0751	0.148	6	1.55	0.052	100	0
434	XP_010576799.1	PREDICTED: pyridoxal-dependent decarboxylase domain-containing protein 1 isoform X2	43.2351	0.078	1	0.94	0.115	97.396	0
435	EOA93888.1	Vacuolar protein sorting-associated protein 45, partial	35.4876	0.179	5	1.11	0.012	100	0
436	EOA96103.1	Homer protein-like protein 2, partial	40.7526	0.025	1	0.8	0.121	100	0
437	XP_021128623.1	DNA annealing helicase and endonuclease ZRANB3 isoform X1	120.27	0.008	1	0.98	0.1	93.843	0
438	XP_021135335.1	malonyl-CoA-acyl carrier protein transacylase, mitochondrial	27.7611	0.143	3	1.11	0.108	100	0
439	EOB03085.1	Sorting nexin-5, partial	43.3343	0.102	3	1.19	0.037	100	0
440	XP_010142162.1	PREDICTED: pre-mRNA-splicing factor 38A, partial	21.3938	0.119	2	0.98	0.038	100	9e-125
441	EOA97103.1	Microtubule-associated protein 4, partial	113.317	0.185	8	1.11	0.124	100	0
442	XP_010724562.1	PREDICTED: DNA-directed RNA polymerase I subunit RPA49	52.4214	0.034	1	1.11	0.091	85.196	0
443	XP_021129262.1	immunoglobulin superfamily containing leucine-rich repeat protein isoform X1	45.7874	0.024	1	1.31	0.136	98.325	0
444	XP_009567993.1	PREDICTED: metal transporter CNNM4	62.3063	0.079	4	1.01	0.115	84.112	0
445	XP_005009034.1	cytochrome P450 4V2	61.6318	0.059	3	1.13	0.061	100	0
446	EOA97933.1	Alpha-enolase, partial	44.991	0.617	19	0.96	0.088	100	0
447	EOA94550.1	Disheveled-associated activator of morphogenesis 1, partial	124.045	0.032	1	1.17	0.293	100	0
448	EOB03093.1	Protein canopy-like protein 3, partial	9.0807	0.405	4	0.96	0.118	100	1e-51
449	XP_012951766.1	nucleosome-remodeling factor subunit BPTF isoform X11	308.463	0.026	6	0.96	0.081	95.825	0
450	EOB06155.1	AP2-associated protein kinase 1, partial	97.187	0.086	5	1.06	0.119	100	0
451	OPJ84587.1	zinc finger protein 703	62.5278	0.02	1	0.81	0.086	99.625	0
452	XP_013050678.1	PREDICTED: LOW QUALITY PROTEIN: lysine-specific demethylase 4B	129.463	0.02	2	1.04	0.109	96.991	0
453	EOA94250.1	Phosphatidylinositol transfer protein beta isoform, partial	29.8951	0.266	7	0.86	0.004	100	0
454	XP_005011572.1	metalloproteinase inhibitor 3	25.1332	0.127	3	0.67	0.055	100	4e-160
455	XP_021127883.1	mitotic checkpoint serine/threonine-protein kinase BUB1 beta	122.345	0.007	1	0.55	0.151	97.332	0
456	XP_005031144.1	mediator of RNA polymerase II transcription subunit 1 isoform X2	157.042	0.021	2	0.89	0.036	99.932	0
457	EOB06886.1	Hematological and neurological expressed 1 protein, partial	14.368	0.367	3	0.82	0.082	100	2e-92
458	XP_005019401.1	extracellular sulfatase Sulf-1 isoform X1	99.3254	0.025	2	0.9	0.18	100	0
459	XP_021128648.1	LOW QUALITY PROTEIN: furin	76.5988	0.022	1	1.02	0.106	93.188	0
460	EOA96617.1	Vacuolar-sorting protein SNF8, partial	25.2061	0.036	1	0.87	0.031	100	4e-164
461	EOB00220.1	Kinase suppressor of Ras 1, partial	94.1248	0.008	1	1.36	0.413	100	0
462	XP_005024575.3	RNA-binding protein 7	32.5556	0.035	1	1.08	0.061	100	2e-161
463	XP_005011741.1	rho GTPase-activating protein 40 isoform X8	71.5364	0.013	1	1.21	0.037	100	0
464	XP_020758151.1	calcium/calmodulin-dependent protein kinase type II delta chain isoform X3	31.5499	0.176	2	1.35	0.172	90.391	0
465	XP_005150007.1	PREDICTED: ATP-binding cassette sub-family B member 8, mitochondrial	45.3933	0.049	1	0.96	0.104	73.039	0
466	OXB61231.1	hypothetical protein ASZ78_003794	69.7767	0.337	15	0.92	0.07	100	0
467	NP_989638.1	actin-related protein 3	47.8293	0.502	1	0.97	0.035	100	0
468	XP_021134198.1	nicastrin, partial	76.2673	0.145	7	1.2	0.043	100	0
469	XP_010711946.1	PREDICTED: chondroitin sulfate synthase 2	56.8219	0.037	1	0.9	0.065	96.13	0
470	EOB08559.1	Acetoacetyl-CoA synthetase, partial	70.9193	0.122	7	1.02	0.119	100	0
471	XP_009579070.1	PREDICTED: peptidyl-prolyl cis-trans isomerase FKBP1A, partial	6.32716	0.241	1	0.8	0.068	100	4e-36
472	OXB65089.1	hypothetical protein ASZ78_008372	58.8214	0.123	1	0.95	0.058	94.712	0
473	XP_005029197.1	nucleolar and spindle-associated protein 1 isoform X3	49.7176	0.043	2	0.79	0.168	100	0
474	EOB00890.1	Sn1-specific diacylglycerol lipase beta, partial	72.365	0.016	1	0.84	0.163	100	0
475	XP_013050353.1	PREDICTED: inactive tyrosine-protein kinase 7	125.142	0.186	18	1.05	0.012	96.729	0
476	EOA92866.1	Leukocyte cysteine proteinase inhibitor 1, partial	4.26124	0.333	1	0.75	0.065	100	1e-17
477	XP_010722094.1	PREDICTED: FAD-dependent oxidoreductase domain-containing protein 1, partial	25.7841	0.043	1	0.87	0.06	77.099	2e-64
478	EOA96648.1	Protein FAM20A, partial	47.1652	0.017	1	0.92	0.018	100	0
479	XP_021129796.1	AP-3 complex subunit delta-1 isoform X1	138.655	0.086	9	1.12	0.1	99.831	0
480	XP_015736215.1	PREDICTED: NADPH--cytochrome P450 reductase isoform X2	72.1807	0.093	6	1.08	0.079	95.577	0
481	EOA93630.1	Ectonucleotide pyrophosphatase/phosphodiesterase family member 6, partial	49.9179	0.102	4	1.07	0.03	100	0
482	EOB06697.1	Histone H2B 1/2/3/4/6, partial	13.9236	0.571	9	0.96	0.017	100	1e-86
483	XP_013055925.1	PREDICTED: LOW QUALITY PROTEIN: synaptotagmin-11	48.2063	0.133	4	0.72	0.066	99.284	0
484	KFV87780.1	RNA-binding protein Musashi 1, partial	45.4157	0.06	2	1.05	0.032	98.429	2e-135
485	EOB02488.1	Zinc finger CCHC domain-containing protein 14, partial	100.688	0.012	1	1.22	0.058	100	0
486	XP_005026817.1	aryl hydrocarbon receptor nuclear translocator isoform X4	86.2029	0.045	1	0.92	0.047	100	0
487	XP_012963338.1	thioredoxin reductase 1, cytoplasmic	55.24	0.056	3	0.93	0.046	100	0
488	NP_001006466.1	ras-related protein R-Ras2	23.5058	0.35	6	0.93	0.05	99.507	4e-148
489	EOA97993.1	DnaJ-like protein subfamily A member 2, partial	43.4503	0.049	2	0.91	0.023	100	0
490	XP_021270413.1	AP-4 complex accessory subunit tepsin	43.8159	0.02	1	1.13	0.082	86.098	0
491	EOA96635.1	Transmembrane and TPR repeat-containing protein 1, partial	72.6683	0.016	1	2.05	0.353	100	0
492	KQK76445.1	syntaxin-binding protein 5 isoform X3	78.0117	0.021	1	1.17	0.143	98.716	0
493	OPJ84702.1	putative JmjC domain-containing histone demethylation protein 2C	259.207	0.008	2	1.04	0.214	94.909	0
494	EOB09038.1	Conserved oligomeric Golgi complex subunit 4, partial	81.1842	0.031	2	1.13	0.1	100	0
495	XP_011600204.1	PREDICTED: 6-pyruvoyl tetrahydrobiopterin synthase	29.9624	0.06	1	0.85	0.029	95.27	3e-103
496	XP_014703348.1	PREDICTED: 40S ribosomal protein S13	17.1937	0.477	8	0.86	0.039	100	7e-106
497	EOB06537.1	F-box only protein 4, partial	32.3814	0.035	1	0.95	0.133	100	0
498	EOB07317.1	Cyclin-Y, partial	34.3906	0.109	2	1.42	0.03	100	0
499	EOB02909.1	Serine incorporator 1, partial	50.8612	0.038	1	1.07	0.123	100	0
500	EOB05058.1	Peptidyl-prolyl cis-trans isomerase-like 3, partial	16.2111	0.189	2	0.86	0.098	100	5e-104
501	XP_005016480.2	39S ribosomal protein L53, mitochondrial, partial	9.13873	0.2	1	0.97	0.052	100	5e-53
502	XP_003207735.1	PREDICTED: acyl-CoA-binding protein	9.72083	0.287	2	0.89	0.078	97.701	2e-56
503	XP_021134720.1	protein NRDE2 homolog	130.318	0.012	1	0.8	0.112	96.949	0
504	XP_021236212.1	unconventional myosin-IXb-like	125.049	0.024	2	1.2	0.072	88.175	0
505	EOB01311.1	Nuclear factor related to kappa-B-binding protein, partial	142.197	0.015	1	0.83	0.073	100	0
506	XP_005026245.1	CCR4-NOT transcription complex subunit 8	33.6246	0.038	1	0.95	0.074	100	0
507	XP_005010795.1	zinc finger CCHC domain-containing protein 9	16.0395	0.148	2	0.93	0.143	100	1e-101
508	XP_012957688.2	protein wntless homolog, partial	59.1348	0.144	8	1.04	0.056	100	0
509	XP_013045212.1	PREDICTED: cyclin-dependent kinase 18	60.4582	0.046	2	1.02	0.142	96.819	0
510	EOB06551.1	GRIP and coiled-coil domain-containing protein 2, partial	185.888	0.094	13	1.08	0.054	100	0
511	XP_005011721.1	chromatin target of PRMT1 protein isoform X1	23.9226	0.058	1	0.73	0.115	100	2e-147
512	EOA95406.1	F-box only protein 22, partial	35.0999	0.168	6	0.99	0.077	100	0
513	XP_005025395.1	axonemal dynein light intermediate polypeptide 1, partial	22.0534	0.049	1	1.12	0.404	100	6e-126
514	XP_005023923.1	protein FAM98A [Anas platyrhynchos	56.6048	0.091	5	1.01	0.099	100	0
515	EOB02994.1	Protein diaphanous-like protein 2, partial	120.687	0.055	5	0.91	0.035	100	0
516	XP_005042997.1	PREDICTED: destrin	18.9116	0.594	10	0.85	0.084	100	5e-118
517	EOA94414.1	Tumor necrosis factor receptor superfamily member 6, partial	40.7423	0.032	1	1.7	0.145	100	0
518	XP_005019490.1	WD repeat-containing protein 1	66.7899	0.305	1	0.96	0.04	100	0
519	EOB05147.1	rRNA methyltransferase 1, mitochondrial, partial	32.773	0.061	1	1.03	0.131	100	0
520	XP_005020406.1	FYVE, RhoGEF and PH domain-containing protein 6	160.747	0.009	1	0.76	0.091	100	0
521	EOB02716.1	Prostaglandin F2 receptor negative regulator, partial	99.5986	0.01	1	1.38	0.152	100	0
522	EOA95370.1	Rho guanine nucleotide exchange factor 17	74.4249	0.126	7	0.99	0.064	100	0
523	XP_005013880.1	protein SON isoform X3	175.392	0.159	19	0.89	0.044	99.352	0
524	AAH23548.1	ACTG1 protein, partial	24.128	0.524	1	1.14	0.106	100	4e-158
525	EOB08393.1	Bcl-2-like 13 protein, partial	34.0093	0.031	1	1.02	0.115	100	0
526	XP_019466613.1	PREDICTED: LOW QUALITY PROTEIN: bromodomain-containing protein 4-like, partial	28.2412	0.029	1	1.1	0.101	99.387	1e-102
527	EOA95698.1	Patatin-like phospholipase domain-containing protein 7, partial	140.996	0.064	6	1.17	0.107	100	0
528	EOB01618.1	Neuronal growth regulator 1, partial	32.8236	0.078	2	1	0.073	100	0
529	EOB07166.1	Mitochondrial dicarboxylate carrier, partial	29.0378	0.084	2	1.05	0.093	93.633	8e-179
530	EOB06383.1	Aspartyl/asparaginyl beta-hydroxylase, partial	83.4289	0.227	1	1.2	0.023	100	0
531	EOB07352.1	Contactin-associated protein-like 2, partial	70.4463	0.011	1	1.07	0.077	100	0
532	XP_005008941.1	YEATS domain-containing protein 4	25.027	0.178	3	1.02	0.042	100	2e-157
533	XP_021130061.1	enhancer of rudimentary homolog, partial	12.4311	0.298	3	1.06	0.075	100	1e-73
534	EOB04555.1	Copper-transporting ATPase 1, partial	163.856	0.022	4	1.09	0.14	100	0
535	XP_013028787.1	PREDICTED: calcium/calmodulin-dependent protein kinase kinase 2 isoform X4	55.6377	0.038	2	1.05	0.026	82.231	0
536	XP_021240166.1	membrane-associated guanylate kinase, WW and PDZ domain-containing protein 2 isoform X11	125.815	0.018	2	1.04	0.125	95.971	0
537	NP_001278335.1	aminolevulinate dehydratase	37.0066	0.131	4	1.01	0.075	94.048	0
538	EOB03209.1	ADP-ribosyl cyclase 2, partial	27.9158	0.174	4	1.06	0.098	100	0
539	XP_005027981.1	iron-responsive element-binding protein 2	106.495	0.123	1	1.08	0.085	99.791	0
540	EOA97223.1	Inter-alpha-trypsin inhibitor heavy chain H4	23.7117	0.047	1	0.55	0.05	95.302	2e-94
541	XP_009278215.1	PREDICTED: probable global transcription activator SNF2L2 isoform X1	177.585	0.101	10	0.93	0.04	99.037	0
542	XP_005015561.1	epoxide hydrolase 1	53.4854	0.034	1	1.08	0.126	99.784	0
543	XP_005023530.1	SRSF protein kinase 1 isoform X2	70.147	0.038	1	0.91	0.105	95.591	0
544	XP_012948383.1	NADH dehydrogenase (ubiquinone) complex I, assembly factor 6 isoform X4	34.1586	0.069	2	1.04	0.215	100	0
545	XP_014820416.1	PREDICTED: protein LAP2 isoform X4	154.365	0.078	9	0.96	0.073	93.723	0
546	XP_013044460.1	PREDICTED: proteasome subunit alpha type-7	28.0077	0.427	9	1.04	0.039	100	0
547	XP_020642948.1	alpha-actinin-4 isoform X3	107.064	0.453	1	1.13	0.23	95.658	0
548	XP_012949525.1	ovomucoid-like	7.60462	0.206	1	1.11	0.103	100	3e-36
549	XP_012947332.2	catalase	60.2889	0.303	1	0.99	0.039	100	0
550	XP_021233136.1	peptidyl-prolyl cis-trans isomerase-like 1 isoform X1	17.8471	0.317	4	0.84	0.055	87.349	7e-103
551	OCA36855.1	hypothetical protein XENTR_v900107611mg, partial	23.7243	0.047	1	1.07	0.125	94.444	2e-106
552	XP_010179932.1	PREDICTED: protein DEK isoform X2	43.2527	0.217	9	1.08	0.124	88.043	0
553	NP_001297325.1	TNF receptor-associated factor 6	61.8065	0.023	1	1.08	0.149	100	0
554	EOA98452.1	Transcription initiation factor TFIID subunit 8, partial	27.5538	0.065	1	0.93	0.095	100	0
555	XP_012964949.1	LOW QUALITY PROTEIN: protein VAC14 homolog	19.5959	0.106	2	1.19	0.154	91.503	4e-85
556	EOA94294.1	Coiled-coil domain-containing protein 53, partial	15.2619	0.08	1	1.01	0.182	100	4e-96
557	XP_013030081.1	PREDICTED: citrate lyase subunit beta-like protein, mitochondrial	36.4909	0.17	5	1.01	0.026	99.361	0
558	EOB07712.1	Sodium/potassium-transporting ATPase subunit beta-3, partial	27.9109	0.34	8	1.15	0.054	100	0
559	EOB05296.1	Histone-binding protein RBBP7, partial	45.6804	0.166	3	1.03	0.072	100	0
560	XP_013042800.1	PREDICTED: disks large homolog 2 isoform X14	79.8946	0.044	1	0.97	0.118	91.906	0
561	XP_014811027.1	PREDICTED: ATP synthase subunit epsilon, mitochondrial	5.82804	0.49	3	0.96	0.056	100	2e-28
562	KQK84645.1	acyl-protein thioesterase 1 isoform X1	24.9065	0.139	3	0.93	0.048	96.957	4e-165
563	EOA98064.1	Elongator complex protein 3, partial	59.1002	0.087	4	0.82	0.021	100	0
564	XP_005019862.1	kinesin-like protein KIF16B isoform X4	148.183	0.006	1	1.21	0.192	96.639	0
565	XP_013042697.1	PREDICTED: platelet-activating factor acetylhydrolase IB subunit beta	19.3244	0.109	2	0.81	0.078	99.422	2e-123
566	EOA95878.1	Villin-1, partial	95.0722	0.091	7	0.99	0.053	100	0
567	XP_005010183.1	RING finger protein 37 isoform X1	53.1216	0.037	1	0.77	0.077	88.068	0
568	XP_011584665.1	PREDICTED: integral membrane protein GPR180 isoform X1	50.2406	0.076	3	1.39	0.073	93.563	0
569	XP_005024835.1	RAC-alpha serine/threonine-protein kinase	54.3641	0.161	5	0.96	0.066	100	0
570	XP_021129242.1	vacuolar protein sorting-associated protein 13D isoform X5	489.194	0.003	1	0.86	0.122	98.489	0
571	XP_005016126.1	golgin subfamily B member 1 isoform X1	336.438	0.171	3	0.99	0.084	98.189	0
572	XP_013035157.1	PREDICTED: S-formylglutathione hydrolase isoform X1	35.1482	0.222	6	0.92	0.018	96.203	0
573	EOA94736.1	Hyaluronan mediated motility receptor, partial	72.7489	0.019	1	0.61	0.069	100	0
574	NP_001006402.1	zinc transporter 6	51.1786	0.061	2	1.07	0.091	97.391	0
575	EOA95235.1	CAP-Gly domain-containing linker protein 1, partial	162.449	0.163	19	0.99	0.02	100	0
576	EOA96059.1	14-3-3 protein zeta, partial	26.2632	0.459	7	0.9	0.069	100	1e-167
577	XP_013054826.1	PREDICTED: cytochrome c oxidase assembly protein COX14 homolog	2.83937	0.296	1	0.91	0.034	100	8e-11
578	EOA99687.1	Methylglutaconyl-CoA hydratase, mitochondrial, partial	26.8915	0.111	3	0.78	0.196	100	0
579	XP_005024453.1	zinc finger C3H1 domain-containing protein isoform X1	206.652	0.007	1	0.91	0.031	100	0
580	XP_021132779.1	LOW QUALITY PROTEIN: zinc finger protein 687	137.893	0.046	5	0.87	0.1	97.397	0
581	NP_001034360.2	cleavage and polyadenylation specificity factor subunit 6	59.2905	0.136	6	0.96	0.086	100	0
582	XP_021238555.1	rho GTPase-activating protein SYDE1	86.637	0.009	1	1.29	0.277	88.654	0
583	XP_012954048.1	serine/threonine-protein kinase Nek1 isoform X4	142.656	0.009	1	0.92	0.153	98.404	0
584	EOB03040.1	Casein kinase I isoform gamma-1, partial	51.1488	0.043	2	0.92	0.036	100	0
585	XP_005014609.1	tubulin alpha-3 chain	51.4141	0.425	3	1.06	0.121	100	0
586	EOA95846.1	Myb-binding protein 1A, partial	130.309	0.115	4	0.93	0.059	100	0
587	XP_012954798.1	lariat debranching enzyme, partial	50.1893	0.05	2	0.99	0.077	100	0
588	OXB54168.1	hypothetical protein ASZ78_015384	58.7938	0.065	3	0.9	0.063	89.149	0
589	EOA93521.1	Immediate early response 3-interacting protein 1, partial	4.25917	0.275	1	1.49	0.075	100	3e-20
590	EOB02408.1	Endoplasmic reticulum-Golgi intermediate compartment protein 3, partial	34.8459	0.127	4	1.14	0.044	100	0
591	XP_006017710.1	PREDICTED: histone deacetylase complex subunit SAP18	10.3693	0.391	4	1.11	0.073	100	1e-62
592	XP_021260546.1	ATP synthase subunit O, mitochondrial	22.9165	0.414	8	1.1	0.026	94.737	1e-143
593	XP_015131002.1	PREDICTED: acetyl-CoA carboxylase 2 isoform X4	244.423	0.011	1	1	0.269	96.402	0
594	EOA93218.1	Microtubule-associated protein RP/EB family member 3, partial	9.0206	0.1	1	0.97	0.03	100	2e-52
595	EOB02181.1	Putative oxidoreductase KIAA1576, partial	42.5688	0.031	1	0.98	0.15	100	0
596	XP_013050292.1	PREDICTED: pumilio homolog 2 isoform X4	106.256	0.061	4	1.09	0.031	100	0
597	EOA99975.1	UPF0555 protein KIAA0776-like protein, partial	86.935	0.16	11	0.96	0.042	100	0
598	XP_005016453.1	double-stranded RNA-binding protein Staufen homolog 1 isoform X1	78.3535	0.188	8	1.01	0.096	99.86	0
599	XP_005018398.1	periostin isoform X4	93.1508	0.271	1	1.12	0.081	99.879	0
600	EOA93241.1	Myosin-6, partial	187.302	0.207	1	1.09	0.06	100	0
601	EOA99776.1	Mediator of RNA polymerase II transcription subunit 6, partial	27.7244	0.067	2	0.88	0.093	100	3e-178
602	XP_021130327.1	anoctamin-1 isoform X4	111.054	0.025	3	0.85	0.099	100	0
603	XP_005023971.1	endothelial lipase	56.5424	0.036	1	1.01	0.202	95.652	0
604	EOA93752.1	Histone-lysine N-methyltransferase SUV39H2, partial	47.0175	0.072	2	1.06	0.056	100	0
605	XP_005140150.2	PREDICTED: acyl-protein thioesterase 2	14.1083	0.12	1	0.83	0.012	91.667	2e-40
606	EOB01471.1	Putative phospholipid-transporting ATPase ID, partial	76.888	0.018	1	1.13	0.058	93.294	0
607	XP_013056424.1	PREDICTED: uncharacterized protein LOC106048857	60.7746	0.015	1	1.37	0.25	95.492	8e-162
608	EOB02422.1	Transmembrane protein 16K, partial	74.2634	0.046	3	1.2	0.112	100	0
609	XP_009957909.1	PREDICTED: U6 snRNA-associated Sm-like protein LSm6	7.45385	0.242	2	0.95	0.136	100	1e-42
610	XP_005020310.1	protein C19orf12 homolog isoform X2	15.1008	0.071	1	1.31	0.098	100	1e-97
611	XP_015137997.1	PREDICTED: vesicle-associated membrane protein-associated protein A	27.8934	0.124	4	1.09	0.086	98.795	0
612	XP_015139682.1	PREDICTED: headcase protein homolog	53.0878	0.029	1	1.09	0.223	99.339	0
613	EOB04909.1	Ectonucleoside triphosphate diphosphohydrolase 2, partial	52.1582	0.054	2	1.13	0.144	100	0
614	EOB03947.1	ADP-ribosylation factor-binding protein GGA1, partial	69.7944	0.014	1	0.84	0.096	100	0
615	XP_005016577.1	LOW QUALITY PROTEIN: phosphoserine aminotransferase	41.3734	0.156	6	0.92	0.063	98.017	0
616	XP_013028803.1	PREDICTED: actin-related protein 2/3 complex subunit 3	19.8441	0.188	4	1.04	0.046	100	2e-124
617	XP_011599690.1	PREDICTED: RNA-binding protein 14 isoform X3	17.275	0.148	2	1	0.372	97.458	1e-78
618	KFU83363.1	RNA-binding protein 4B, partial	12.4521	0.358	3	1.04	0.059	100	2e-75
619	XP_013030185.1	PREDICTED: phospholipase D1 isoform X3	119.711	0.015	2	1.45	0.212	98.361	0
620	EOA94774.1	Serine/threonine-protein kinase 25, partial	45.8105	0.079	1	1.14	0.086	100	0
621	XP_009090540.2	PREDICTED: dynein light chain 1, cytoplasmic isoform X1	9.29654	0.241	1	1.09	0.063	100	8e-55
622	XP_005023944.1	syndecan-4	19.4357	0.114	2	1.17	0.047	100	4e-124
623	XP_005015943.1	transmembrane protein 2 isoform X2	150.792	0.097	11	0.97	0.057	97.104	0
624	OPJ77114.1	vesicle-associated membrane protein 4	8.91576	0.182	1	1.18	0.132	98.701	8e-49
625	EOB05238.1	C-factor, partial	26.4279	0.081	2	0.9	0.101	100	2e-180
626	EOB04859.1	Vacuolar protein-sorting-associated protein 36, partial	34.9081	0.214	6	0.96	0.037	100	0
627	XP_005229806.1	PREDICTED: nucleolysin TIAR	38.9047	0.177	4	0.98	0.102	100	0
628	KQK77798.1	CTD small phosphatase-like protein isoform X1	28.7905	0.044	1	2.2	0.334	100	0
629	XP_012958033.2	golgin subfamily A member 2	110.442	0.111	1	1.09	0.056	78.797	0
630	KFM07907.1	40S ribosomal protein S15, partial	17.3861	0.076	1	0.78	0.111	100	7e-80
631	EOA92808.1	Zinc finger protein 707	7.01744	0.19	1	1.08	0.186	100	1e-18
632	EOA95515.1	Serum deprivation-response protein, partial	29.6415	0.03	1	1.06	0.028	100	0
633	OXB82830.1	hypothetical protein H355_010400	96.0896	0.042	3	1.63	0.189	100	0
634	EOB00652.1	Uncharacterized protein CXorf40-like protein, partial	18.2176	0.075	1	1.03	0.021	100	4e-113
635	EOB06222.1	39S ribosomal protein L19, mitochondrial, partial	29.9876	0.187	5	1.02	0.059	100	0
636	EOA94349.1	Chondroitin sulfate glucuronyltransferase, partial	83.0869	0.089	5	0.9	0.066	100	0
637	XP_007944139.1	PREDICTED: tetratricopeptide repeat protein 4 isoform X2	31.1551	0.071	2	0.95	0.054	64.706	4e-120
638	OPJ67944.1	60S ribosomal protein L12	18.4579	0.379	5	0.96	0.057	96.951	8e-115
639	EOA97303.1	Methyltransferase-like protein 10, partial	21.0558	0.07	1	0.9	0.014	100	6e-135
640	ELR54499.1	Small nuclear ribonucleoprotein F, partial	9.75779	0.151	1	0.86	0.246	100	3e-57
641	EOB00591.1	Protein FAM134A, partial	47.7542	0.128	4	1.05	0.032	100	0
642	XP_005016918.1	bone morphogenetic protein receptor type-2 isoform X1	111.999	0.019	1	1	0.011	100	0
643	EOA95690.1	Negative elongation factor B, partial	63.0141	0.094	5	1.05	0.045	100	0
644	NP_001006442.1	oligosaccharyltransferase complex subunit OSTC	16.7408	0.141	3	1.17	0.094	99.329	1e-103
645	EOB07293.1	Ras-related protein Rab-43, partial	16.4771	0.055	1	1.06	0.061	100	2e-104
646	EOA95097.1	Protein SPT2-like protein, partial	67.7945	0.039	2	0.47	0.07	100	0
647	XP_005026175.2	next to BRCA1 gene 1 protein isoform X2	108.209	0.011	1	1.36	0.18	100	0
648	EOB04860.1	Asparagine-linked glycosylation protein 11-like protein, partial	55.0534	0.071	3	1.14	0.094	100	0
649	XP_005023153.1	aspartoacylase	36.4755	0.034	1	0.71	0.092	100	0
650	EOA99590.1	Protein FRG1, partial	22.9647	0.049	1	1.02	0.05	100	5e-150
651	EOB00108.1	hypothetical protein Anapl_06215	16.3494	0.069	1	1.14	0.082	100	7e-105
652	XP_013034217.1	PREDICTED: collagen alpha-1(III) chain	140.554	0.302	1	0.69	0.025	98.972	0
653	XP_015710785.1	PREDICTED: nucleoporin SEH1 isoform X2	40.5588	0.232	2	0.94	0.117	99.718	0
654	XP_012947412.1	RAF proto-oncogene serine/threonine-protein kinase isoform X3	72.6164	0.049	3	0.78	0.07	100	0
655	XP_015136596.1	PREDICTED: zinc finger protein 850-like	104.501	0.009	1	0.95	0.282	93.541	0
656	NP_001258917.1	collagen alpha-2(IX) chain precursor	60.4197	0.043	2	0.92	0.253	94.876	0
657	XP_021130224.1	nesprin-2 isoform X3	45.2091	0.038	2	0.99	0.15	87.05	0
658	XP_013057018.1	PREDICTED: mitogen-activated protein kinase kinase kinase kinase 5 isoform X1	84.2765	0.04	3	0.95	0.048	98.466	0
659	XP_008489934.1	PREDICTED: aldehyde dehydrogenase family 1 member A3 isoform X1	57.3003	0.183	7	0.79	0.025	98.441	0
660	EOA93795.1	Guanine nucleotide-binding protein G(i), alpha-2 subunit, partial	35.3464	0.351	5	1.38	0.073	100	0
661	XP_009281746.2	PREDICTED: ETS translocation variant 3	58.9317	0.028	1	0.71	0.049	92.105	0
662	XP_010580592.1	PREDICTED: phosphoglucomutase-1 isoform X2	61.9605	0.1	6	0.92	0.081	97.153	0
663	EOB05067.1	Basic leucine zipper and W2 domain-containing protein 1, partial	45.7005	0.211	7	0.97	0.077	100	0
664	EOA94703.1	DNA damage-binding protein 1, partial	126.461	0.106	12	0.95	0.033	100	0
665	EOA96659.1	Caseinolytic peptidase B protein-like protein	17.166	0.07	1	0.81	0.277	100	2e-112
666	Q5ZJQ2.1	RecName: Full=Phenylalanine--tRNA ligase alpha subunit; AltName: Full=Phenylalanyl-tRNA synthetase alpha subunit; Short=PheRS	17.7174	0.133	2	0.96	0.077	83.929	4e-89
667	EOA97858.1	Egl nine-like protein 1, partial	25.2636	0.105	2	0.89	0.111	100	1e-165
668	XP_019326311.1	PREDICTED: multiple PDZ domain protein	198.864	0.023	4	1.06	0.05	68.346	0
669	XP_013051832.1	PREDICTED: DNA polymerase theta isoform X2	64.0805	0.032	1	1.14	0.148	98.566	0
670	XP_021123531.1	peptidyl-prolyl cis-trans isomerase C	19.0987	0.247	4	1.22	0.117	89.655	7e-106
671	KFO81451.1	Drebrin, partial	57.8829	0.015	1	1.03	0.16	62.667	5e-44
672	EOB03043.1	Zinc finger protein 592, partial	142.482	0.014	2	0.81	0.209	100	0
673	EMC85079.1	FYN-binding protein	77.794	0.013	1	0.86	0.114	58.252	0
674	XP_005022884.1	protein misato homolog 1 isoform X1	53.2898	0.039	2	1.17	0.038	100	0
675	XP_011576307.1	PREDICTED: UPF0428 protein CXorf56 homolog	23.9481	0.162	3	0.96	0.042	99.507	2e-149
676	NP_001006433.1	cleavage stimulation factor subunit 2	64.4428	0.107	4	0.9	0.085	98.333	1e-180
677	XP_005009700.1	USP6 N-terminal-like protein isoform X1	85.8297	0.011	1	1.1	0.031	99.409	0
678	XP_014794115.1	PREDICTED: transmembrane protein 245 isoform X2	94.3014	0.044	3	0.97	0.213	91.794	0
679	NP_990217.1	myotrophin	40.3739	0.095	2	0.89	0.092	100	2e-80
680	EOA98502.1	Zinc finger protein 598, partial	84.7794	0.025	2	0.94	0.086	100	0
681	XP_021129443.1	focal adhesion kinase 1 isoform X11	119.81	0.086	8	1.12	0.008	100	0
682	OXB58264.1	hypothetical protein ASZ78_010458	38.1415	0.081	1	1.68	0.247	91.018	0
683	XP_021130391.1	dolichyl pyrophosphate Man9GlcNAc2 alpha-1,3-glucosyltransferase isoform X1	56.731	0.025	1	1.15	0.077	90.588	0
684	EOA92950.1	Phosphoenolpyruvate carboxykinase [GTP], mitochondrial	10.168	0.287	2	1.19	0.053	100	1e-58
685	OXB79101.1	hypothetical protein H355_005977	45.8307	0.153	6	0.92	0.064	100	0
686	EOA97547.1	Nesprin-1, partial	1017.01	0.02	11	1.09	0.014	100	0
687	XP_013032359.1	PREDICTED: dihydropteridine reductase	29.3428	0.248	5	1.03	0.045	97.807	5e-161
688	XP_021130699.1	LOW QUALITY PROTEIN: RRP12-like protein, partial	134.274	0.147	17	0.89	0.017	93.884	0
689	XP_002197282.1	PREDICTED: guanine nucleotide-binding protein subunit beta-4 isoform X1	34.5164	0.162	2	1.22	0.353	100	0
690	EOA96071.1	Hydroxymethylglutaryl-CoA synthase, cytoplasmic, partial	58.276	0.19	9	0.76	0.027	100	0
691	XP_021131266.1	leucine-rich repeat-containing G-protein coupled receptor 5, partial	86.013	0.018	1	1.04	0.121	100	0
692	EOB07195.1	Casein kinase I isoform delta, partial	45.9765	0.128	1	0.97	0.252	100	0
693	XP_005008949.1	katanin p60 ATPase-containing subunit A1	56.2327	0.045	1	0.91	0.202	100	0
694	EOA94784.1	Protein phosphatase 1 regulatory subunit 7, partial	30.1323	0.151	4	0.9	0.064	100	0
695	XP_013035233.1	PREDICTED: ufm1-specific protease 2	60.689	0.163	7	1.01	0.063	99.14	0
696	XP_021129618.1	dedicator of cytokinesis protein 11, partial	234.598	0.018	1	1.16	0.253	99.85	0
697	EOB03109.1	39S ribosomal protein L46, mitochondrial, partial	26.966	0.224	5	1.06	0.034	100	7e-166
698	XP_005030774.1	zinc finger CCCH domain-containing protein 15, partial	46.5191	0.158	6	0.97	0.105	100	0
699	XP_012960492.1	inositol hexakisphosphate and diphosphoinositol-pentakisphosphate kinase 2 isoform X12	130.193	0.018	1	0.85	0.113	100	0
700	XP_021125750.1	LOW QUALITY PROTEIN: membrane-associated phosphatidylinositol transfer protein 2	52.4068	0.019	1	1.85	1.543	98.67	0
701	XP_010720401.1	PREDICTED: active breakpoint cluster region-related protein isoform X2	17.3811	0.135	2	1.07	0.102	94.839	1e-102
702	XP_021124679.1	centromere protein F isoform X2	247.969	0.005	1	0.78	0.164	97.671	0
703	XP_015728821.1	PREDICTED: pre-mRNA-splicing factor 18 isoform X2	37.2063	0.025	1	1.09	0.291	100	0
704	EOA98483.1	Phosphoglycerate mutase 1, partial	18.0024	0.487	8	0.99	0.11	100	7e-116
705	XP_005024603.2	CCR4-NOT transcription complex subunit 4 isoform X2	84.2562	0.02	2	1.01	0.132	100	0
706	XP_016153242.1	PREDICTED: septin-11 isoform X2	27.0816	0.314	2	1.03	0.156	99.563	4e-168
707	EOA95106.1	Phosphatidylinositol 4-kinase type 2-alpha, partial	39.1504	0.113	3	1.08	0.088	100	0
708	XP_005009970.2	serine incorporator 5	49.1351	0.028	1	0.93	0.094	100	0
709	EOB01251.1	Cathepsin D, partial	41.9964	0.332	11	0.89	0.02	100	0
710	XP_013051817.1	PREDICTED: V-type proton ATPase catalytic subunit A	68.6658	0.264	14	0.98	0.025	100	0
711	EOA98622.1	POU domain, class 2, transcription factor 3, partial	40.4464	0.038	1	1.12	0.126	100	0
712	XP_014798647.1	PREDICTED: selenocysteine-specific elongation factor	63.734	0.057	1	0.75	0.075	96.87	0
713	XP_021128471.1	LOW QUALITY PROTEIN: integrator complex subunit 1	103.809	0.073	6	1.19	0.105	98.506	0
714	XP_009333257.1	PREDICTED: PTB domain-containing engulfment adapter protein 1 isoform X2	34.7336	0.201	7	1.06	0.054	99.671	0
715	XP_010202895.1	PREDICTED: nuclear protein localization protein 4 homolog, partial	14.4415	0.14	1	1.15	0.023	97.6	3e-81
716	XP_015152283.1	PREDICTED: alpha-1-syntrophin	51.8362	0.295	13	1.2	0.034	92.975	0
717	EOA93948.1	Anion exchange protein 2, partial	16.9548	0.062	1	0.99	0.096	100	8e-101
718	XP_005031979.2	LOW QUALITY PROTEIN: general transcription factor IIE subunit 1	49.7443	0.016	1	0.92	0.135	98.639	0
719	OXB74758.1	hypothetical protein H355_003645	12.5896	0.174	3	1.05	0.121	93.966	1e-57
720	XP_015139591.1	PREDICTED: 40S ribosomal protein S12 isoform X1	14.9257	0.409	6	0.91	0.02	97.727	3e-88
721	EAX05269.1	PR domain containing 5, isoform CRA_c	26.1588	0.05	1	1.05	0.116	92.308	9e-158
722	XP_012952318.1	sperm-specific antigen 2	80.897	0.056	4	1.05	0.24	94.226	0
723	EOB03066.1	Corticosteroid 11-beta-dehydrogenase isozyme 1, partial	29.5083	0.049	1	0.96	0.014	100	0
724	XP_011599691.1	PREDICTED: spectrin beta chain, non-erythrocytic 2	45.1452	0.136	4	1.23	0.031	89.918	0
725	XP_021266290.1	la-related protein 1 isoform X1	122.838	0.11	3	0.79	0.079	95.531	0
726	XP_021135013.1	metal transporter CNNM2 isoform X1	38.8697	0.026	1	0.91	0.098	93.333	0
727	EOB05754.1	28S ribosomal protein S18c, mitochondrial, partial	12.3165	0.26	2	0.98	0.156	100	4e-71
728	EOB07830.1	Homeobox protein cut-like 1, partial	163.414	0.101	13	0.89	0.044	100	0
729	EOB02402.1	Myosin regulatory light chain 2, smooth muscle major isoform, partial	19.5313	0.462	2	1.09	0.099	100	3e-124
730	XP_021133639.1	cathepsin B	38.5211	0.132	4	1.03	0.016	100	0
731	XP_009322226.1	PREDICTED: mediator of RNA polymerase II transcription subunit 13 isoform X3	239.782	0.018	3	1.17	0.05	96.742	0
732	EOA94766.1	Signal recognition particle 72 kDa protein, partial	74.3277	0.269	14	0.99	0.059	100	0
733	XP_021233561.1	glycylpeptide N-tetradecanoyltransferase 1	57.1543	0.175	5	0.95	0.067	98.185	0
734	XP_005024798.2	germinal-center associated nuclear protein	233.589	0.044	1	0.71	0.133	99.189	0
735	XP_021134548.1	CDK5 regulatory subunit-associated protein 1	45.0601	0.052	2	0.84	0.092	99.254	0
736	EOA94047.1	Transaldolase, partial	32.912	0.16	4	1.02	0.094	100	0
737	XP_005149843.1	PREDICTED: LOW QUALITY PROTEIN: heat shock protein 105 kDa	96.9854	0.27	17	0.83	0.024	96.262	0
738	XP_005012594.1	trafficking protein particle complex subunit 12	82.4224	0.015	1	0.99	0.092	93.797	0
739	XP_005025688.1	nucleolar protein 8 isoform X1	135.464	0.028	4	0.8	0.121	99.074	0
740	EOB05564.1	Beta-1,3-glucosyltransferase, partial	53.2838	0.044	2	0.98	0.044	100	0
741	XP_012958399.1	glycogen synthase, liver isoform X1	81.6037	0.016	1	1.16	0.113	100	0
742	EOB07242.1	Cleavage and polyadenylation specificity factor subunit 1	50.4378	0.015	1	0.91	0.152	100	0
743	XP_005010009.1	AT-rich interactive domain-containing protein 2	198.571	0.042	7	0.94	0.031	100	0
744	XP_005025182.1	LOW QUALITY PROTEIN: glutathione reductase, mitochondrial	53.6588	0.073	4	0.98	0.03	99.142	0
745	EOA94559.1	Tuberin, partial	198.29	0.041	1	1.14	0.044	100	0
746	XP_002190976.1	PREDICTED: ELAV-like protein 1	36.2902	0.365	9	0.9	0.038	100	0
747	XP_015733881.1	PREDICTED: nitric oxide synthase, brain isoform X2	101.236	0.018	1	0.72	0.285	82.555	0
748	XP_005028919.1	vigilin	141.978	0.374	46	1.06	0.043	100	0
749	EOB07273.1	3-hydroxyisobutyryl-CoA hydrolase, mitochondrial, partial	40.624	0.055	2	1.1	0.139	100	0
750	NP_001264896.1	28S ribosomal protein S21, mitochondrial	10.3313	0.138	1	0.94	0.108	85.057	1e-51
751	XP_005013883.1	trifunctional purine biosynthetic protein adenosine-3 isoform X2	107.615	0.116	1	0.86	0.171	100	0
752	XP_013037115.1	PREDICTED: ankycorbin isoform X3	108.035	0.326	26	1.1	0.053	98.205	0
753	OXB76214.1	hypothetical protein H355_016792	52.3258	0.065	2	1.05	0.102	99.297	0
754	XP_013057279.1	PREDICTED: U3 small nucleolar RNA-interacting protein 2, partial	31.5579	0.057	2	0.9	0.093	95.266	5e-99
755	EOB06764.1	Trimethylguanosine synthase-like protein, partial	87.7494	0.017	1	0.81	0.158	100	0
756	XP_005014699.1	ribonuclease inhibitor	51.6406	0.522	19	0.88	0.047	100	0
757	XP_013043471.1	PREDICTED: LIM and senescent cell antigen-like-containing domain protein 2 isoform X1	40.5172	0.074	2	0.89	0.056	100	0
758	EOA97620.1	Tetratricopeptide repeat protein 14, partial	82.8861	0.024	1	1.06	0.046	100	0
759	XP_003210147.1	PREDICTED: ruvB-like 1	50.5004	0.377	15	0.91	0.025	99.781	0
760	EOB06270.1	Leucine-rich repeat-containing protein KIAA1731, partial	16.255	0.062	1	0.84	0.113	100	2e-103
761	NP_001028817.1	bifunctional epoxide hydrolase 2	45.5735	0.09	1	1.06	0.053	85.561	0
762	XP_021126001.1	band 4.1-like protein 2 isoform X4	112.144	0.288	6	1.09	0.065	100	0
763	XP_005021453.1	3-ketoacyl-CoA thiolase, mitochondrial	42.1309	0.456	1	1.17	0.073	99.748	0
764	XP_012807417.1	PREDICTED: 40S ribosomal protein S9	11.3682	0.198	2	0.91	0.03	98.684	2e-47
765	XP_005018198.1	nucleolar complex protein 4 homolog	50.5712	0.144	6	0.92	0.049	100	0
766	XP_005017595.1	myosin light chain kinase, smooth muscle isoform X1	212.937	0.158	27	1.09	0.04	100	0
767	EOA96087.1	Signal peptide peptidase-like 2A, partial	54.9196	0.014	1	1.23	0.109	100	0
768	XP_021134082.1	pleckstrin homology-like domain family B member 2 isoform X3	140.775	0.061	1	1.05	0.088	100	0
769	XP_013051101.1	PREDICTED: X-ray repair cross-complementing protein 6, partial	70.7611	0.076	5	1.08	0.042	95.741	0
770	XP_005020522.1	NF-kappa-B-repressing factor	78.7783	0.117	7	0.84	0.02	100	0
771	EOA94903.1	UPF0368 protein Cxorf26, partial	10.2101	0.23	2	0.55	0.051	100	5e-58
772	XP_005013934.1	maleylacetoacetate isomerase	26.3468	0.195	2	1.03	0.097	99.526	5e-155
773	XP_005013737.1	CTTNBP2 N-terminal-like protein	69.9795	0.095	6	1.04	0.042	100	0
774	XP_005230183.1	PREDICTED: mediator of RNA polymerase II transcription subunit 23 isoform X1	156.412	0.044	5	0.95	0.091	92.878	0
775	EOA96412.1	Protein Wiz, partial	127.921	0.054	2	1.13	0.087	100	0
776	XP_012983619.1	PREDICTED: LOW QUALITY PROTEIN: collagen alpha-1(I) chain-like, partial	55.5572	0.252	12	0.78	0.016	98.141	0
777	XP_012961500.1	zinc finger protein 644 isoform X1	109.177	0.023	2	0.92	0.035	100	0
778	EOA96342.1	Nitrilase-like protein 2, partial	31.1418	0.198	4	1.06	0.102	100	0
779	XP_021130696.1	LOW QUALITY PROTEIN: uncharacterized protein LOC101799256	126.423	0.006	1	1.58	0.227	94.355	0
780	XP_021134540.1	AN1-type zinc finger protein 3 isoform X3	21.7711	0.074	1	2.76	0.947	100	1e-137
781	EOB06676.1	Sterile alpha motif domain-containing protein 9-like, partial	179.305	0.006	1	1.34	0.19	100	0
782	AND99337.1	kelch-like ECH-associated protein 1	67.5308	0.057	3	1.24	0.149	100	0
783	XP_013033555.1	PREDICTED: protocadherin Fat 3 isoform X3	506.487	0.006	3	1.01	0.066	99.15	0
784	EOB06743.1	Serine hydrolase-like protein 2, partial	34.2078	0.063	2	1.18	0.085	100	0
785	OPJ68983.1	aconitate hydratase, mitochondrial	86.3062	0.329	1	1.21	0.099	98.854	0
786	XP_012983389.1	PREDICTED: calcium-transporting ATPase type 2C member 1 isoform X1	102.798	0.043	3	1.09	0.043	93.368	0
787	XP_003208573.2	PREDICTED: actin-related protein 2/3 complex subunit 5, partial	20.8471	0.156	2	0.99	0.129	94.595	6e-70
788	NP_001232278.1	40S ribosomal protein S3	26.8555	0.658	15	0.84	0.01	100	1e-176
789	EOA99906.1	Legumain, partial	45.4902	0.066	3	0.69	0.069	100	0
790	XP_009646363.1	PREDICTED: centrosomal protein of 290 kDa	274.181	0.002	1	1.16	0.191	81.028	0
791	XP_021249442.1	WD repeat and FYVE domain-containing protein 1	47.4388	0.09	3	1.01	0.062	99.268	0
792	EOB06313.1	Multifunctional protein ADE2, partial	47.2671	0.21	8	0.89	0.045	100	0
793	XP_012955312.1	aminoacyl tRNA synthase complex-interacting multifunctional protein 1	33.9258	0.398	10	1	0.022	99.676	0
794	EOA93373.1	Replication factor C subunit 1, partial	116.712	0.017	1	0.75	0.141	100	0
795	EOA96037.1	Ribonucleases P/MRP protein subunit POP1, partial	107.073	0.105	8	0.93	0.014	100	0
796	EOB02734.1	hydrolase, partial	40.5009	0.036	1	0.9	0.045	100	0
797	EOA97379.1	Reticulocalbin-2, partial	28.0534	0.308	6	1.12	0.034	100	1e-168
798	EOA93825.1	Ras GTPase-activating-like protein IQGAP1, partial	188.433	0.249	35	1.2	0.076	100	0
799	XP_013042891.1	PREDICTED: LOW QUALITY PROTEIN: immunoglobulin superfamily member 3	132.141	0.103	10	1.29	0.031	96.078	0
800	XP_005025467.1	NSFL1 cofactor p47, partial	39.0116	0.157	4	0.81	0.031	100	0
801	EOA97699.1	Lamina-associated polypeptide 2, isoforms beta/gamma, partial	41.1502	0.175	5	0.93	0.111	97.326	0
802	XP_005012262.3	polymerase delta-interacting protein 3, partial	46.3084	0.246	7	0.89	0.065	100	0
803	XP_010576908.1	PREDICTED: 26S proteasome non-ATPase regulatory subunit 12 isoform X1	53.4287	0.175	8	1.03	0.043	99.781	0
804	XP_005028813.1	importin subunit alpha-5	60.8947	0.061	1	0.86	0.111	100	0
805	XP_003642171.3	PREDICTED: inositol 1,4,5-trisphosphate receptor-interacting protein-like 2	56.3052	0.038	1	0.87	0.086	82.495	0
806	EOB04545.1	Tripartite motif-containing protein 13, partial	47.6812	0.025	1	1.94	0.194	100	0
807	XP_005029329.1	volume-regulated anion channel subunit LRRC8C	93.6315	0.051	4	0.99	0.095	100	0
808	XP_012961374.1	glia-derived nexin isoform X3	44.7585	0.226	7	0.83	0.046	98.259	0
809	XP_013037317.1	PREDICTED: pleckstrin homology domain-containing family O member 2	62.675	0.056	3	0.97	0.085	93.838	0
810	XP_005523884.1	PREDICTED: triosephosphate isomerase	24.1584	0.351	8	1	0.057	89.113	2e-157
811	EOB04095.1	DNA-directed RNA polymerases I and III subunit RPAC1, partial	34.0487	0.08	2	0.75	0.054	100	0
812	EOA94954.1	DnaJ-like protein subfamily C member 3, partial	55.1967	0.236	10	1.01	0.04	100	0
813	XP_005145919.1	PREDICTED: protein DENND6A	68.1334	0.047	2	0.98	0.097	93.898	0
814	EOB04749.1	Kazrin, partial	38.9811	0.041	1	1.13	0.129	100	0
815	EOB08865.1	Beta-secretase 2, partial	46.0784	0.031	1	1.03	0.046	100	0
816	EOA96024.1	Putative RNA-binding protein 15B, partial	60.41	0.063	2	0.71	0.09	100	0
817	XP_013031975.1	PREDICTED: alanine--tRNA ligase, cytoplasmic	104.339	0.263	19	0.93	0.051	96.694	0
818	XP_017686220.1	PREDICTED: DDB1- and CUL4-associated factor 6 isoform X5	97.2918	0.013	1	0.94	0.108	94.664	0
819	XP_012957551.1	2-phosphoxylose phosphatase 1 isoform X1	53.4644	0.091	4	0.89	0.061	100	0
820	EOA93254.1	Non-lysosomal glucosylceramidase, partial	32.3024	0.049	1	1.11	0.223	100	0
821	EOB03721.1	Huntingtin-interacting protein 1-related protein, partial	115.403	0.059	5	0.78	0.023	100	0
822	OPJ79826.1	disrupted in renal carcinoma protein 2	55.7583	0.034	1	0.82	0.056	98.558	0
823	XP_005017616.1	oxysterol-binding protein-related protein 11	90.9024	0.075	4	0.93	0.022	100	0
824	XP_021135251.1	augurin isoform X3	12.4419	0.066	1	1.13	0.107	100	1e-74
825	XP_021125635.1	nucleolar protein 11	81.8992	0.112	8	0.81	0.035	100	0
826	EOA94926.1	Nuclear transcription factor Y subunit beta, partial	21.7354	0.107	2	1.03	0.194	100	1e-144
827	XP_009323486.1	PREDICTED: TAR DNA-binding protein 43	44.9545	0.08	3	0.85	0.078	99.275	0
828	XP_021253358.1	tensin-1 isoform X4	172.504	0.079	9	0.98	0.075	93.703	0
829	XP_012947457.1	IQ motif and SEC7 domain-containing protein 3 isoform X2	85.2388	0.043	2	0.75	0.065	100	0
830	AAA60318.1	set	26.5313	0.198	4	1.24	0.142	100	8e-163
831	EOA94515.1	Zinc finger protein 326, partial	60.7097	0.217	11	1.02	0.061	100	0
832	XP_005009748.1	mitochondrial ribonuclease P protein 1	48.4434	0.099	4	1.01	0.101	99.517	0
833	XP_005022856.1	RNA cytidine acetyltransferase	116.236	0.234	22	0.94	0.019	100	0
834	XP_014812469.1	PREDICTED: myosin heavy chain, skeletal muscle, adult-like	187.559	0.263	8	1.19	0.125	96.904	0
835	EOA94373.1	AP-3 complex subunit mu-2, partial	37.2854	0.132	2	1.06	0.023	100	0
836	EOA99170.1	C-terminal-binding protein 2, partial	46.3888	0.16	2	0.93	0.062	100	0
837	XP_020558624.1	SWI/SNF complex subunit SMARCC2-like	12.0143	0.274	2	0.91	0.014	94.34	2e-71
838	XP_009472116.1	PREDICTED: TFIIH basal transcription factor complex helicase XPB subunit	91.4952	0.01	1	0.96	0.065	98.138	0
839	XP_012948158.1	activating transcription factor 7-interacting protein 1 isoform X4	118.763	0.039	3	1.18	0.277	100	0
840	XP_021131699.1	pseudopodium-enriched atypical kinase 1 isoform X2	195.547	0.063	10	1.09	0.035	100	0
841	XP_021257879.1	protein SAAL1 isoform X2	53.8252	0.04	2	0.82	0.115	95.532	0
842	EOA97995.1	T-cell immunomodulatory protein, partial	58.6517	0.015	1	0.9	0.091	100	0
843	XP_014449351.1	PREDICTED: ankyrin repeat domain-containing protein 13C	57.7125	0.031	2	0.93	0.033	90.249	0
844	XP_012958412.1	NADH dehydrogenase iron-sulfur protein 7, mitochondrial yrhynchos]	24.6235	0.207	5	1	0.032	100	2e-146
845	XP_013795333.1	PREDICTED: vasorin	67.8899	0.075	4	1.07	0.036	86.319	0
846	XP_021129941.1	nebulin isoform X49	225.727	0.014	3	0.83	0.05	99.689	0
847	EOB01245.1	Potassium voltage-gated channel subfamily KQT member 1, partial	45.679	0.035	1	1.06	0.539	100	0
848	EOA99725.1	Apolipoprotein A-I-binding protein, partial	23.5839	0.271	4	1.14	0.096	100	4e-156
849	EOA94865.1	UPF0389 protein FAM162A, partial	15.313	0.18	2	1.02	0.038	99.038	1e-69
850	EOA92794.1	hypothetical protein Anapl_19132, partial	19.9702	0.071	1	0.36	0.088	100	3e-125
851	EOB04470.1	tRNA (guanine-N(1)-)-methyltransferase, partial	53.4948	0.116	5	0.87	0.205	96.725	0
852	XP_015129806.1	PREDICTED: LOW QUALITY PROTEIN: procollagen galactosyltransferase 1, partial	24.7255	0.108	1	0.97	0.063	80.658	2e-139
853	EOB03943.1	2-amino-3-ketobutyrate coenzyme A ligase, mitochondrial, partial	38.9998	0.299	8	1.34	0.108	100	0
854	EOA99552.1	Shootin-1, partial	64.5631	0.018	1	1	0.225	100	0
855	XP_004938177.1	PREDICTED: atrophin-1 isoform X1	127.979	0.006	1	1.01	0.124	93.152	0
856	EOA97116.1	Methylmalonyl-CoA epimerase, mitochondrial, partial	16.868	0.209	3	1.08	0.046	100	1e-108
857	EOA98015.1	Cytochrome b-c1 complex subunit Rieske, mitochondrial, partial	22.8675	0.208	3	0.96	0.087	100	1e-153
858	XP_005518296.1	PREDICTED: prolyl endopeptidase	74.2604	0.39	22	0.95	0.041	84.225	0
859	EOA94044.1	Parkinson disease 7 domain-containing protein 1, partial	19.8938	0.071	1	0.87	0.057	100	4e-134
860	XP_013056802.1	PREDICTED: LOW QUALITY PROTEIN: sperm-associated antigen 5, partial	88.8415	0.032	1	0.81	0.071	76.634	0
861	XP_005060340.1	PREDICTED: tropomyosin alpha-4 chain isoform X3	28.7886	0.468	3	1.14	0.037	100	4e-167
862	XP_010726339.2	PREDICTED: nuclear factor 1 X-type, partial	21.3843	0.055	1	1.17	0.262	100	1e-125
863	XP_015133248.1	PREDICTED: carbohydrate sulfotransferase 7	56.3974	0.058	2	1.17	0.127	88.26	0
864	XP_005014987.1	LOW QUALITY PROTEIN: lanC-like protein 2	47.2619	0.162	5	1.08	0.107	100	0
865	EOB06207.1	HCLS1-binding protein 3, partial	42.7381	0.029	1	0.96	0.108	100	0
866	XP_012955797.1	R3H domain-containing protein 1 isoform X11	111.031	0.011	1	0.83	0.13	98.031	0
867	EOB05823.1	Traf2 and NCK-interacting protein kinase, partial	150.247	0.064	4	0.92	0.035	100	0
868	EOA98245.1	Coiled-coil domain-containing protein 90A, mitochondrial, partial	22.8881	0.168	3	0.98	0.005	100	1e-144
869	XP_011598197.1	PREDICTED: aarF domain-containing protein kinase 4	26.9046	0.2	4	1.2	0.078	66.355	3e-38
870	NP_001297292.1	dimethylaniline monooxygenase 3	61.4521	0.034	1	1.06	0.108	100	0
871	EOA94791.1	Cytochrome c oxidase polypeptide 7A2, mitochondrial, partial	6.82468	0.377	2	1.01	0.043	100	3e-37
872	XP_423009.4	PREDICTED: ribosomal RNA-processing protein 8	9.94022	0.138	1	1.11	0.101	85.057	7e-44
873	XP_012949292.1	protein very KIND	65.7156	0.012	1	3.4	0.773	99.072	0
874	CAG32537.1	hypothetical protein RCJMB04_28k22	42.8482	0.047	1	1.36	0.379	87.547	2e-169
875	EOA96730.1	5'-AMP-activated protein kinase catalytic subunit alpha-1, partial	60.5576	0.111	5	0.96	0.061	100	0
876	XP_021122412.1	beta-galactosidase-1-like protein 2, partial	73.9474	0.112	7	1.07	0.042	96.743	0
877	XP_008120448.1	PREDICTED: alpha-actinin-4 isoform X2	107.122	0.434	1	1.16	0.176	95.275	0
878	XP_021267127.1	phosphomannomutase 2	28.6625	0.286	6	0.94	0.085	95.951	1e-176
879	XP_005015128.2	macrophage colony-stimulating factor 1, partial	51.5476	0.015	1	0.73	0.096	99.344	0
880	XP_005030959.1	cysteine and histidine-rich domain-containing protein 1	38.0358	0.127	3	0.79	0.04	100	0
881	XP_014817364.1	PREDICTED: beta-1,4-galactosyltransferase 3, partial	57.7861	0.032	1	0.91	0.154	74.54	1e-159
882	XP_013055876.1	PREDICTED: proteasome subunit beta type-3	19.7508	0.145	2	0.97	0.055	99.419	2e-126
883	XP_005012005.1	ubiquilin-1 isoform X1	62.9596	0.158	5	0.91	0.076	99.625	0
884	XP_005016451.1	exportin-2	111.051	0.179	17	0.88	0.011	100	0
885	EOA95056.1	Putative E3 ubiquitin-protein ligase MGRN1, partial	51.3573	0.056	2	1.13	0.096	100	0
886	XP_021134448.1	LOW QUALITY PROTEIN: histone-lysine N-methyltransferase 2C	539.738	0.005	1	0.99	0.135	95.396	0
887	EOB08229.1	TIP41-like protein, partial	31.1175	0.135	3	0.89	0.042	100	0
888	XP_014745515.1	PREDICTED: mitotic-spindle organizing protein 2B-like	14.7677	0.09	1	1.28	0.224	77.483	2e-68
889	XP_013031545.1	PREDICTED: bifunctional heparan sulfate N-deacetylase/N-sulfotransferase 1	101.129	0.06	5	0.9	0.09	99.316	0
890	YP_001382253.1	NADH dehydrogenase subunit 3 (mitochondrion)	13.0159	0.129	1	0.99	0.044	100	1e-74
891	XP_005011735.2	acetyl-coenzyme A synthetase, cytoplasmic	79.388	0.033	2	1.05	0.172	100	0
892	EOA96358.1	Fermitin family-like protein 2, partial	79.492	0.177	6	1.07	0.057	100	0
893	EOA98918.1	Glucosylceramidase, partial	57.455	0.016	1	1.11	0.532	100	0
894	XP_015153864.1	PREDICTED: vang-like protein 2 isoform X1	60.1961	0.052	2	1.3	0.158	99.04	0
895	XP_013034657.1	PREDICTED: 39S ribosomal protein L38, mitochondrial	44.2814	0.136	4	0.97	0.021	94.186	0
896	XP_013807945.1	PREDICTED: cysteine protease ATG4B	42.3334	0.074	2	0.89	0.029	84.987	0
897	XP_005019735.1	suppressor of tumorigenicity 14 protein isoform X1	95.2899	0.096	6	0.81	0.064	99.635	0
898	XP_011576605.1	PREDICTED: RNA-binding protein 45 isoform X1	57.2261	0.014	1	0.87	0.089	94.129	0
899	KFZ56861.1	Transcription initiation factor TFIID subunit 7, partial	40.8127	0.105	3	0.95	0.077	99.433	0
900	XP_021126057.1	ribokinase isoform X2	32.2515	0.027	1	0.9	0.129	97.931	0
901	EOA96803.1	MOSC domain-containing protein 2, mitochondrial, partial	21.8159	0.17	3	0.93	0.035	100	6e-138
902	XP_021255085.1	leucine zipper putative tumor suppressor 2	64.7219	0.014	1	1.04	0.076	81.361	0
903	EOB01576.1	O-phosphoseryl-tRNA(Sec) selenium transferase, partial	49.6574	0.036	1	1.12	0.044	100	0
904	XP_005028698.2	LOW QUALITY PROTEIN: DNA repair endonuclease XPF	97.9339	0.033	3	0.94	0.052	92.613	0
905	EOB04108.1	Protein transport protein Sec24C, partial	123.041	0.15	12	1.01	0.039	99.911	0
906	XP_012948835.1	intersectin-2 isoform X3	126.119	0.026	3	1.03	0.066	78.722	0
907	XP_015148068.1	PREDICTED: outer mitochondrial membrane cytochrome b5 isoform X1	35.8013	0.083	2	0.99	0.087	85.926	1e-79
908	XP_005022226.1	ubiquitin-like modifier-activating enzyme 5 isoform X1	31.1933	0.083	1	0.69	0.099	100	0
909	EOA97538.1	hypothetical protein Anapl_13230, partial	75.606	0.035	2	0.95	0.103	100	0
910	EOB01155.1	Hydroxyacyl-coenzyme A dehydrogenase, mitochondrial, partial	31.7776	0.231	2	1.16	0.15	100	0
911	EOA99577.1	hypothetical protein Anapl_15306, partial	6.3743	0.169	1	1.15	0.093	100	2e-34
912	XP_021128624.1	LOW QUALITY PROTEIN: dimethylglycine dehydrogenase, mitochondrial	96.1752	0.198	15	1.12	0.028	95.627	0
913	EOB03175.1	Interferon regulatory factor 3, partial	39.9106	0.032	1	1.44	0.106	89.844	0
914	EOB07443.1	hypothetical protein Anapl_06621	69.6692	0.013	1	1.3	0.162	100	0
915	EOA97608.1	Mitochondrial import inner membrane translocase subunit TIM14, partial	8.78272	0.338	2	0.96	0.067	100	2e-50
916	EOB07812.1	Chromodomain Y-like protein, partial	60.6391	0.112	5	0.91	0.097	100	0
917	XP_015735862.1	PREDICTED: notchless protein homolog 1 isoform X1	50.937	0.134	1	0.69	0.063	84.569	0
918	EOB05081.1	Prolyl 3-hydroxylase 1, partial	66.0852	0.19	3	1.05	0.054	100	0
919	XP_010116049.1	PREDICTED: collagen alpha-1(V) chain-like, partial	31.9702	0.106	3	0.75	0.026	99.448	4e-130
920	EOA96828.1	Coiled-coil domain-containing protein 80, partial	108.269	0.137	11	0.77	0.062	99.895	0
921	XP_019470137.1	PREDICTED: lysosome membrane protein 2 isoform X2	53.8735	0.151	6	1.23	0.036	95.397	0
922	EOB08759.1	ES1 protein-like protein, mitochondrial, partial	20.8676	0.608	1	1.06	0.107	100	2e-136
923	XP_021122872.1	von Hippel-Lindau disease tumor suppressor, partial	9.76825	0.133	1	1.05	0.038	100	8e-52
924	XP_008934661.1	PREDICTED: MMS19 nucleotide excision repair protein homolog, partial	38.6781	0.097	3	0.94	0.013	98.12	0
925	XP_009705967.1	PREDICTED: ester hydrolase C11orf54 homolog isoform X3	28.7325	0.315	6	0.93	0.021	94.163	0
926	EOB08411.1	Cardiomyopathy-associated protein 5, partial	129.396	0.025	1	1.12	0.555	100	0
927	XP_021123327.1	uncharacterized protein KIAA1211 homolog isoform X1	162.487	0.011	1	1.3	0.129	98.516	0
928	XP_009934917.1	PREDICTED: eukaryotic translation initiation factor 4 gamma 1	156.062	0.157	1	0.85	0.236	87.031	0
929	KFR15057.1	Phosphatidylinositol 4,5-bisphosphate 3-kinase catalytic subunit alpha isoform, partial	126.083	0.023	3	1.07	0.192	100	0
930	XP_013047752.1	PREDICTED: prostaglandin reductase 1	40.6416	0.099	2	0.78	0.076	97.27	0
931	EMC82768.1	U5 small nuclear ribonucleoprotein 40 kDa protein, partial	39.4887	0.241	8	0.97	0.058	98.734	0
932	EOB08645.1	HD domain-containing protein 2, partial	20.7132	0.062	1	0.94	0.043	100	1e-130
933	XP_011588203.1	PREDICTED: nucleoporin Nup43	44.2795	0.088	3	1.06	0.01	91.176	0
934	XP_005028842.1	carbohydrate sulfotransferase 5 isoform X2	45.8256	0.079	3	1.26	0.225	100	0
935	XP_005228959.1	PREDICTED: protein phosphatase 1L	41.2521	0.067	1	1.18	0.031	100	0
936	KFQ98805.1	26S proteasome non-ATPase regulatory subunit 4, partial	35.8307	0.268	8	1.03	0.054	98.058	0
937	XP_005020945.1	glutathione peroxidase 1	13.723	0.094	1	0.78	0.162	100	2e-82
938	XP_013049463.1	PREDICTED: surfeit locus protein 1	32.113	0.156	3	1.2	0.094	93.103	9e-175
939	EOA96782.1	RNA-binding protein with serine-rich domain 1, partial	23.5098	0.162	3	0.95	0.093	100	3e-144
940	XP_005479354.1	PREDICTED: transcription elongation factor A protein 1 isoform X2	34.8233	0.262	7	1.05	0.07	96.078	0
941	EOB01837.1	Calcium/calmodulin-dependent protein kinase type 1D, partial	35.3669	0.125	3	1.02	0.007	100	0
942	EOB00146.1	Hypermethylated in cancer 2 protein, partial	63.3346	0.028	1	0.99	0.118	99.825	0
943	EOA93554.1	Phosphatidylinositol-5-phosphate 4-kinase type-2 alpha, partial	41.1236	0.126	2	1.16	0.078	100	0
944	XP_015732307.1	PREDICTED: transmembrane protein 11, mitochondrial isoform X2	19.9891	0.291	4	1.01	0.108	100	2e-125
945	XP_005029542.1	inhibitor of nuclear factor kappa-B kinase subunit beta	77.2419	0.072	4	0.96	0.083	100	0
946	XP_019327751.1	PREDICTED: thimet oligopeptidase	13.0393	0.221	2	1.03	0.16	100	2e-66
947	XP_005028012.1	tropomyosin alpha-1 chain isoform X3	32.8697	0.581	2	1.01	0.091	100	0
948	EOA96527.1	Liprin-beta-1, partial	110.866	0.056	3	1.16	0.016	100	0
949	XP_015703868.1	PREDICTED: atrial natriuretic peptide receptor 3 isoform X2	58.9274	0.017	1	0.87	0.127	94.906	0
950	EOB00846.1	Proteasome subunit beta type-1, partial	22.7055	0.458	8	1.07	0.008	100	4e-150
951	XP_011577850.1	PREDICTED: proteasome subunit beta type-7	30.1111	0.137	4	1.15	0.065	97.473	0
952	XP_013040553.1	PREDICTED: probable global transcription activator SNF2L1	107.572	0.116	1	1.12	0.027	100	0
953	XP_009461170.1	PREDICTED: dnaJ homolog subfamily C member 2	72.2709	0.103	5	0.94	0.106	99.174	0
954	EOA94531.1	60S ribosomal protein L15, partial	24.1851	0.436	9	0.93	0.057	100	2e-148
955	EOA99752.1	Putative RNA-binding protein 25, partial	93.8982	0.109	6	0.91	0.147	100	0
956	KFZ60970.1	StAR-related lipid transfer protein 9, partial	50.0641	0.025	1	1.18	0.219	94.86	0
957	XP_003642054.1	PREDICTED: cAMP-dependent protein kinase type II-alpha regulatory subunit isoform X1	42.6838	0.108	3	0.97	0.055	84.478	0
958	XP_009504711.1	PREDICTED: nucleolar transcription factor 1-like, partial	23.7203	0.25	5	1.16	0.091	100	2e-96
959	XP_021234567.1	transcription factor jun-D, partial	30.8859	0.023	1	1.23	0.116	88.803	8e-137
960	EOA98976.1	Dynamin-1, partial	87.4106	0.202	9	1.1	0.074	100	0
961	XP_010222087.1	PREDICTED: proteasome subunit alpha type-2	22.8977	0.2	6	1.01	0.031	100	1e-152
962	XP_019471573.1	PREDICTED: protein ABHD12B	34.4788	0.06	2	1.17	0.092	88.048	2e-163
963	XP_005018255.1	trans-Golgi network integral membrane protein 2	45.3303	0.022	1	1.12	0.335	78.924	3e-178
964	XP_012951175.2	signal recognition particle 9 kDa protein	8.26719	0.114	1	0.94	0.088	100	6e-45
965	XP_013041476.1	PREDICTED: UDP-glucose 6-dehydrogenase	55.4713	0.22	9	0.92	0.024	92.323	0
966	EOA93043.1	Kin of IRRE-like protein 1, partial	15.268	0.079	1	1.07	0.087	100	2e-96
967	NP_001012853.2	guanine nucleotide-binding protein G(I)/G(S)/G(T) subunit beta-1	38.3875	0.199	3	0.98	0.181	100	0
968	EOA93006.1	Class I histocompatibility antigen, F10 alpha chain, partial	18.1007	0.192	3	1.24	0.067	100	2e-114
969	EOB07860.1	Malate dehydrogenase, mitochondrial, partial	33.9648	0.694	17	1.03	0.005	100	0
970	XP_020638097.1	reactive oxygen species modulator 1 isoform X1	8.42194	0.101	1	1.27	0.141	100	4e-48
971	XP_005230644.1	PREDICTED: ena/VASP-like protein	45.0275	0.04	2	0.92	0.129	98.804	0
972	XP_005015730.2	lymphoid-specific helicase	90.7091	0.04	3	0.8	0.084	100	0
973	EOA97755.1	Dedicator of cytokinesis protein 5, partial	202.401	0.009	1	1.32	0.161	100	0
974	XP_021230440.1	erlin-2	44.7782	0.212	4	1.12	0.043	98.182	0
975	XP_013044531.1	PREDICTED: protein-methionine sulfoxide oxidase MICAL2 isoform X4	108.327	0.145	11	0.89	0.074	91.779	0
976	EOB06329.1	BMP-2-inducible protein kinase, partial	120.393	0.025	1	0.98	0.166	100	0
977	EOB05904.1	Protein NipSnap-like protein 3A, partial	22.5533	0.155	2	1.11	0.075	76.923	2e-116
978	XP_005027460.1	protein FAM78B isoform X2	19.6814	0.04	1	0.84	0.184	100	1e-122
979	XP_005145219.1	PREDICTED: endoplasmic reticulum resident protein 29	29.1543	0.433	11	1.15	0.019	95.217	1e-157
980	XP_015716757.1	PREDICTED: heparan-alpha-glucosaminide N-acetyltransferase isoform X1	77.1182	0.032	1	1.14	0.229	86.992	0
981	XP_005027739.2	importin-5	122.191	0.256	22	0.78	0.008	99.627	0
982	XP_009962557.1	PREDICTED: LOW QUALITY PROTEIN: F-box only protein 42, partial	23.9902	0.057	1	1	0.129	86.5	1e-123
983	XP_013033068.1	PREDICTED: catenin delta-1 isoform X6	61.6321	0.251	1	0.86	0.135	92.123	0
984	XP_021133604.1	aspartate--tRNA ligase, mitochondrial	67.5127	0.03	2	1.21	0.173	100	0
985	EOA98173.1	Beta-catenin-like protein 1, partial	64.9649	0.133	8	0.99	0.037	100	0
986	EOB05974.1	Solute carrier family 2, facilitated glucose transporter member 6	33.5187	0.044	1	0.9	0.054	100	0
987	XP_010070965.1	PREDICTED: N-alpha-acetyltransferase 40, partial	8.28418	0.158	1	1.06	0.18	83.607	2e-27
988	EOA93853.1	Apoptosis-inducing factor 2, partial	43.1092	0.02	1	0.92	0.019	98.119	0
989	XP_011584515.1	PREDICTED: phospholipase A-2-activating protein isoform X1	95.5326	0.108	8	0.94	0.019	90.339	0
990	XP_005027246.1	ATP-citrate synthase isoform X2	48.5505	0.25	9	1.04	0.049	100	0
991	XP_005026961.1	ribonuclease H2 subunit B isoform X6	29.1971	0.039	1	0.84	0.16	96.341	6e-172
992	EOA93206.1	Cirhin, partial	19.5352	0.074	1	0.83	0.089	100	9e-126
993	XP_021127271.1	LOW QUALITY PROTEIN: lisH domain-containing protein FOPNL	18.5518	0.061	1	1.32	0.137	99.398	1e-113
994	XP_011592236.1	PREDICTED: nucleolar protein 12	27.7178	0.037	1	0.53	0.108	77.083	6e-122
995	EOA95886.1	FAS-associated factor 1, partial	73.5214	0.124	7	0.97	0.08	100	0
996	EOA94668.1	Zinc finger protein Rlf, partial	218.668	0.008	1	0.95	0.091	100	0
997	XP_012963342.1	procollagen-lysine,2-oxoglutarate 5-dioxygenase 2, partial	94.6144	0.354	2	1.31	0.183	99.862	0
998	XP_009947502.1	PREDICTED: proteasome assembly chaperone 1	33.1917	0.134	1	0.99	0.035	85.911	0
999	EOA99320.1	Zinc finger HIT domain-containing protein 6, partial	28.7	0.025	1	0.61	0.027	100	7e-178
1000	XP_005012321.1	retinoid-inducible serine carboxypeptidase isoform X1	50.3302	0.135	5	1.03	0.078	99.765	0
1001	EOB02427.1	Dolichyl-diphosphooligosaccharide--protein glycosyltransferase subunit STT3B, partial	80.7729	0.082	4	1.13	0.03	100	0
1002	XP_005016103.1	U3 small nucleolar RNA-associated protein 18 homolog, partial	58.7646	0.185	7	0.9	0.024	100	0
1003	EOB06050.1	Synphilin-1, partial	97.1705	0.014	1	1.38	0.073	100	0
1004	EOB02979.1	Vang-like protein 1, partial	57.0379	0.046	2	1.16	0.112	100	0
1005	AGT37061.1	Six1	31.9493	0.025	1	1.03	0.428	100	0
1006	P02588.3	RecName: Full=Troponin C, skeletal muscle	43.8042	0.09	2	1.26	0.111	100	5e-104
1007	EOB01486.1	Zinc finger protein 451, partial	112.501	0.009	1	0.89	0.211	100	0
1008	XP_005029348.1	LIM domain-containing protein 2	14.7361	0.148	2	1.12	0.083	100	2e-91
1009	EOA97916.1	Fatty acid desaturase 1, partial	42.486	0.064	3	1.2	0.052	100	0
1010	XP_005528704.2	PREDICTED: metastasis-associated protein MTA1 isoform X2	79.9758	0.15	7	0.95	0.031	99.712	0
1011	XP_005028467.1	general transcription factor IIH subunit 1 isoform X1	62.3007	0.038	2	0.63	0.047	100	0
1012	XP_013030172.1	PREDICTED: 60S ribosomal protein L22-like 1	14.2574	0.1	1	0.57	0.038	100	3e-82
1013	EOB00197.1	Mitochondrial chaperone BCS1, partial	45.9857	0.054	2	0.97	0.086	100	0
1014	XP_021125900.1	T-complex protein 1 subunit beta, partial	55.0759	0.358	19	0.93	0.009	100	0
1015	XP_017688885.1	PREDICTED: F-actin-capping protein subunit beta isoform X1	31.4499	0.42	2	0.97	0.105	100	0
1016	EOA98236.1	Guanylate kinase, partial	16.8837	0.259	2	1.03	0.095	100	9e-104
1017	EOA96549.1	Phytanoyl-CoA hydroxylase-interacting protein-like, partial	39.0153	0.082	2	1.19	0.107	100	0
1018	EOB01656.1	Putative ATP-dependent RNA helicase DHX57, partial	155.799	0.041	5	1.02	0.064	100	0
1019	NP_001006570.1	golgin subfamily A member 7	15.9621	0.358	5	1.02	0.024	100	1e-97
1020	EOB06044.1	Tudor domain-containing protein 3, partial	82.5492	0.04	2	1.08	0.126	100	0
1021	XP_005140280.1	PREDICTED: acidic leucine-rich nuclear phosphoprotein 32 family member A isoform X3	28.6843	0.069	2	1.12	0.19	100	2e-168
1022	XP_013026572.1	PREDICTED: nuclear factor NF-kappa-B p100 subunit	81.439	0.117	6	1.3	0.114	90.862	0
1023	XP_012954335.2	calcium-binding mitochondrial carrier protein Aralar1	74.916	0.056	1	1.19	0.145	99.556	0
1024	KFR07084.1	TFIIH basal transcription factor complex helicase XPD subunit, partial	18.2125	0.07	1	0.94	0.092	94.167	9e-76
1025	XP_021247923.1	RNA-binding protein PNO1	26.7113	0.151	3	0.98	0.12	88.333	9e-146
1026	XP_009561167.1	PREDICTED: MAGUK p55 subfamily member 6 isoform X1	61.3969	0.094	4	1.1	0.15	99.444	0
1027	XP_005025903.1	golgin-45 isoform X1	43.9903	0.026	1	1.06	0.048	100	0
1028	XP_013807450.1	PREDICTED: death-associated protein kinase 3 isoform X1	53.2096	0.125	5	0.98	0.047	98.465	0
1029	EOB03399.1	Golgi-associated PDZ and coiled-coil motif-containing protein, partial	41.3596	0.134	4	1.09	0.018	100	0
1030	XP_012962389.1	latexin	24.8006	0.064	1	1.03	0.279	100	4e-128
1031	XP_005026193.1	ligand of Numb protein X 2	77.6658	0.014	1	1.1	0.158	100	0
1032	AHY94396.1	ME, partial	55.5278	0.149	3	0.91	0.086	100	0
1033	XP_012947976.2	LOW QUALITY PROTEIN: integrin beta-4	191.649	0.007	1	1.16	0.04	94.989	0
1034	XP_021128812.1	E3 ubiquitin-protein ligase DTX3L	84.595	0.02	1	0.95	0.087	99.595	0
1035	XP_005011058.1	kinesin-like protein KIF3B	84.7758	0.046	3	0.9	0.066	100	0
1036	XP_005019755.1	acetylcholine receptor subunit alpha isoform X1	52.6841	0.015	1	1.13	0.122	99.329	0
1037	EOA99945.1	YLP motif-containing protein 1, partial	189.947	0.031	4	1.17	0.012	100	0
1038	EOB02417.1	Oxysterol-binding protein-related protein 10, partial	73.9143	0.065	3	1.02	0.105	100	0
1039	XP_011573743.1	PREDICTED: semaphorin-4C	77.5835	0.039	2	1	0.109	94.118	0
1040	XP_005030041.1	6.8 kDa mitochondrial proteolipid	6.50627	0.143	1	1.35	0.146	84	1e-22
1041	EOB00449.1	Transcriptional repressor protein YY1, partial	22.5853	0.046	1	1.08	0.172	100	5e-145
1042	XP_005027295.1	UPF0587 protein C1orf123 homolog	18.5261	0.119	2	0.93	0.095	100	8e-117
1043	XP_021247918.1	WD repeat-containing protein 92	39.9594	0.03	1	0.73	0.062	95.014	0
1044	EOB06241.1	Biotin--protein ligase, partial	80.0388	0.011	1	0.87	0.137	100	0
1045	XP_005028100.1	guanine nucleotide-binding protein G(I)/G(S)/G(O) subunit gamma-12	8.18128	0.411	2	1.58	0.489	100	2e-47
1046	EOA96777.1	UPF0488 protein C8orf33-like protein, partial	26.4285	0.039	1	0.99	0.1	100	6e-170
1047	XP_009276825.1	PREDICTED: protocadherin gamma-C3	110.728	0.017	1	0.95	0.081	91.811	0
1048	XP_005026890.2	LEM domain-containing protein 2	48.5139	0.157	4	0.77	0.15	92.105	0
1049	XP_017949498.1	PREDICTED: histone chaperone ASF1A	13.9959	0.153	2	0.92	0.07	72.263	3e-62
1050	XP_014798838.1	PREDICTED: D-3-phosphoglycerate dehydrogenase	71.693	0.278	14	0.92	0.101	88.28	0
1051	XP_021396100.1	ezrin isoform X2	69.449	0.326	15	0.8	0.013	97.099	0
1052	XP_010292439.1	PREDICTED: mitogen-activated protein kinase kinase kinase 2-like, partial	15.9241	0.07	1	1.07	0.118	100	5e-104
1053	EOA97477.1	Selenocysteine lyase, partial	38.2657	0.094	2	1.11	0.141	100	0
1054	EOB08271.1	Transcription factor ETV6, partial	52.0262	0.034	2	0.81	0.178	100	0
1055	XP_010726275.1	PREDICTED: coronin-1B	55.281	0.141	7	1.04	0.115	91.734	0
1056	XP_015131778.1	PREDICTED: calcium/calmodulin-dependent protein kinase type II delta chain isoform X14	38.871	0.065	2	1.17	0.117	100	2e-95
1057	XP_005012151.1	stonin-1	83.0241	0.046	4	0.9	0.038	98.361	0
1058	EOB05190.1	Large subunit GTPase 1-like protein, partial	67.2877	0.121	6	0.97	0.025	100	0
1059	EOB06252.1	Carbonyl reductase 1, partial	30.3605	0.443	9	0.89	0.045	100	0
1060	EOB06641.1	Deoxycytidylate deaminase, partial	20.7521	0.056	1	0.7	0.487	100	1e-134
1061	XP_013038653.1	PREDICTED: uncharacterized protein C18orf25 homolog isoform X1	44.0071	0.054	1	0.81	0.122	98.034	0
1062	KQK74109.1	high mobility group protein B1	25.9647	0.229	5	1.11	0.184	100	1e-153
1063	KFP19259.1	Inositol-3-phosphate synthase 1-A, partial	48.6862	0.074	3	1	0.027	57.527	8e-119
1064	EOB08693.1	Centromere/kinetochore protein zw10-like protein, partial	84.5748	0.138	10	1.05	0.042	100	0
1065	XP_005017847.1	CGG triplet repeat-binding protein 1	19.1997	0.06	1	1.02	0.134	100	6e-123
1066	EOB05962.1	Transcription termination factor 1	82.7983	0.025	2	0.92	0.126	100	0
1067	EOA99818.1	LIM domain and actin-binding protein 1, partial	85.368	0.193	13	0.87	0.043	100	0
1068	XP_012948771.1	E3 ubiquitin-protein ligase TTC3 isoform X4	139.433	0.026	2	0.83	0.064	99.918	0
1069	EOB00687.1	Protein archease, partial	18.3318	0.121	2	0.74	0.167	92.073	4e-105
1070	EOB08128.1	DnaJ-like protein subfamily B member 4, partial	38.7159	0.281	8	0.76	0.06	100	0
1071	XP_005023215.2	bleomycin hydrolase	44.2276	0.17	6	1.14	0.09	99.713	0
1072	XP_021242208.1	arf-GAP with SH3 domain, ANK repeat and PH domain-containing protein 1 isoform X1	126.559	0.023	2	1.21	0.098	99.203	0
1073	EOA95600.1	Dipeptidyl peptidase 9, partial	100.773	0.074	6	0.94	0.028	100	0
1074	XP_012950993.2	histone-lysine N-methyltransferase SETDB2	81.7654	0.021	1	1.06	0.35	99.307	0
1075	XP_012951258.2	cadherin-2 isoform X1	98.237	0.03	2	1.11	0.134	100	0
1076	EOB04247.1	Ran-binding protein 3, partial	54.3196	0.078	3	0.87	0.09	100	0
1077	XP_013809796.1	PREDICTED: 39S ribosomal protein L2, mitochondrial	21.7766	0.188	4	0.94	0.132	90.955	2e-130
1078	EOB00323.1	Zinc finger protein 828, partial	90.6993	0.039	3	1.03	0.092	100	0
1079	XP_005023535.1	peptidyl-prolyl cis-trans isomerase FKBP5 isoform X1	55.877	0.092	4	1.03	0.034	100	0
1080	XP_012949953.1	collectin-12	79.1456	0.039	3	0.9	0.044	100	0
1081	XP_013801734.1	PREDICTED: dachshund homolog 2, partial	65.7866	0.018	1	1.15	0.183	99.093	0
1082	XP_021238642.1	glutaryl-CoA dehydrogenase, mitochondrial	35.0169	0.189	5	1.01	0.009	87.736	0
1083	XP_021131971.1	microtubule-associated protein 4 isoform X1	245.896	0.127	1	0.98	0.051	98.323	0
1084	BAN81864.1	chaperonin containing TCP1, subunit 5 (epsilon), partial	44.5592	0.376	2	0.85	0.021	100	0
1085	EOB05800.1	Cytochrome c oxidase assembly protein COX15-like protein, partial	36.4903	0.081	2	1.1	0.012	100	0
1086	XP_005013773.1	methylosome protein 50, partial	21.0763	0.099	1	0.84	0.035	96.825	3e-129
1087	EOB05620.1	Putative helicase MOV-10, partial	94.1578	0.134	1	2.08	0.229	100	0
1088	EOB06067.1	Proteasome assembly chaperone 2, partial	27.8026	0.081	2	0.99	0.039	100	0
1089	XP_428202.3	PREDICTED: tubulointerstitial nephritis antigen-like	21.9886	0.042	1	0.94	0.128	83.24	8e-105
1090	XP_021132548.1	LOW QUALITY PROTEIN: protein phosphatase Slingshot homolog 1	121.667	0.017	1	1.04	0.121	99.713	0
1091	XP_011583319.1	PREDICTED: polyhomeotic-like protein 2 isoform X3	37.1446	0.166	5	0.87	0.075	96.396	0
1092	XP_005022023.1	EH domain-containing protein 3	60.8827	0.327	14	1.08	0.039	100	0
1093	XP_009678838.1	PREDICTED: visinin-like protein 1 isoform X2	22.281	0.058	1	0.96	0.138	100	1e-140
1094	XP_005020790.1	tryptophan--tRNA ligase, cytoplasmic	53.9765	0.148	7	0.85	0.059	100	0
1095	EOB04338.1	Protein cornichon-like protein 4, partial	10.7478	0.22	1	0.95	0.008	100	1e-60
1096	EOA99102.1	Ribonucleoside-diphosphate reductase large subunit, partial	88.1062	0.116	4	0.51	0.037	100	0
1097	XP_010572498.1	PREDICTED: eukaryotic translation initiation factor 2-alpha kinase 4 isoform X2	165.462	0.008	1	0.93	0.1	89.699	0
1098	XP_005009848.2	thrombospondin-1	130.719	0.253	27	0.47	0.037	100	0
1099	EOB06584.1	Early endosome antigen 1, partial	160.257	0.133	1	1.23	0.204	100	0
1100	EOB01083.1	Protein cereblon, partial	49.7126	0.038	1	2.01	0.634	100	0
1101	EOB05704.1	Homeobox protein Hox-D10, partial	37.5652	0.03	1	1.04	0.108	100	0
1102	EOA96077.1	Sideroflexin-1, partial	35.9924	0.314	7	1.14	0.018	100	0
1103	XP_005014287.1	homocysteine-responsive endoplasmic reticulum-resident ubiquitin-like domain member 2 protein isoform X1	44.8415	0.022	1	1.12	0.155	100	0
1104	XP_017667691.1	PREDICTED: leucine-rich repeat-containing protein 59	39.1359	0.291	9	1.14	0.034	84.036	0
1105	XP_014806001.1	PREDICTED: long-chain fatty acid transport protein 4	69.7863	0.128	7	1.14	0.049	87.914	0
1106	XP_011572905.1	PREDICTED: inner nuclear membrane protein Man1	93.573	0.167	5	0.92	0.03	78.375	0
1107	XP_005235816.1	PREDICTED: E3 ubiquitin-protein ligase NRDP1	36.7731	0.022	1	0.95	0.076	100	0
1108	EOB02133.1	Exosome complex exonuclease RRP43, partial	27.9195	0.187	3	0.87	0.051	100	0
1109	XP_005029199.1	complex I intermediate-associated protein 30, mitochondrial isoform X1	35.1158	0.036	1	0.72	0.047	99.01	0
1110	XP_015504263.1	PREDICTED: cytochrome c oxidase subunit 5B, mitochondrial	14.9706	0.113	2	0.93	0.094	51.22	8e-41
1111	EOB00784.1	Protein regulator of cytokinesis 1, partial	60.0332	0.043	2	0.52	0.094	100	0
1112	EOB08544.1	Sentrin-specific protease 7, partial	102.396	0.028	2	0.93	0.036	100	0
1113	EOA93362.1	Eukaryotic translation initiation factor 1A, Y-chromosomal, partial	16.1291	0.34	4	1.01	0.074	100	2e-97
1114	XP_014820777.1	PREDICTED: phosphatidylethanolamine-binding protein 1	37.1287	0.212	6	0.88	0.041	95.722	1e-128
1115	EOB00132.1	Ubiquitin-conjugating enzyme E2 L3, partial	14.3295	0.341	3	0.85	0.028	100	7e-86
1116	KFQ27627.1	Coatomer subunit delta, partial	17.4139	0.336	5	1.05	0.143	100	2e-106
1117	EOB02204.1	Glycine cleavage system H protein, mitochondrial, partial	13.9078	0.079	1	1	0.184	100	8e-88
1118	XP_011596478.1	PREDICTED: choline transporter-like protein 1	89.2785	0.049	3	1.27	0.131	98	0
1119	XP_021236694.1	guanine nucleotide exchange C9orf72 homolog isoform X4	35.2999	0.036	1	1.1	0.136	99.349	0
1120	EOA94646.1	Calreticulin, partial	44.9942	0.018	1	1.06	0.184	98.813	0
1121	EOA95851.1	Follistatin, partial	28.8521	0.173	4	0.59	0.087	100	0
1122	XP_012954261.2	reticulon-4 isoform X1	112.958	0.242	20	1.05	0.064	100	0
1123	XP_005019653.1	leucine-rich repeat-containing protein 31	64.8682	0.017	1	2.39	0.374	99.656	0
1124	XP_011587192.1	PREDICTED: zinc finger protein 638 isoform X3	223.322	0.018	3	0.97	0.09	78.294	0
1125	XP_005021763.1	LOW QUALITY PROTEIN: lamin	51.3825	0.313	1	1.11	0.016	99.73	0
1126	XP_014732256.1	PREDICTED: peripheral plasma membrane protein CASK isoform X4	101.652	0.157	12	1.14	0.028	100	0
1127	XP_021272947.1	LIM domain only protein 7 isoform X5	149.63	0.106	12	1.09	0.076	87.452	0
1128	EOA94251.1	Tetratricopeptide repeat protein 28, partial	263.886	0.004	1	1.04	0.104	98.476	0
1129	XP_005026782.1	transferrin receptor protein 1	86.4333	0.321	18	0.53	0.064	100	0
1130	XP_021127687.1	cytoplasmic dynein 1 intermediate chain 2 isoform X2	86.8853	0.035	3	0.97	0.212	100	0
1131	XP_005031019.1	protein kinase C and casein kinase substrate in neurons protein 2 isoform X3	54.0703	0.103	4	0.94	0.082	100	0
1132	EOB00080.1	Putative phospholipid-transporting ATPase IIB, partial	123.31	0.015	2	1.28	0.348	96.393	0
1133	XP_020789616.1	AP-1 complex subunit sigma-1A	15.7024	0.068	1	1.01	0.051	85	2e-30
1134	XP_021232377.1	secretory carrier-associated membrane protein 3	37.9021	0.084	2	1.02	0.091	90.145	0
1135	XP_004935535.2	PREDICTED: AT-rich interactive domain-containing protein 4B isoform X3	136.709	0.011	1	0.81	0.056	94.218	0
1136	XP_021125055.1	TBC1 domain family member 4 isoform X6	123.519	0.016	2	1	0.023	99.628	0
1137	XP_021131924.1	U3 small nucleolar ribonucleoprotein protein MPP10	73.8386	0.072	5	0.77	0.079	100	0
1138	EOB09156.1	Protein-L-isoaspartate(D-aspartate) O-methyltransferase, partial	22.4404	0.048	1	0.76	0.036	100	6e-151
1139	EOB06161.1	Putative dimethyladenosine transferase, partial	27.9761	0.037	1	0.66	0.019	100	5e-178
1140	NP_001139386.1	processing of precursor 4	23.827	0.098	2	0.94	0.035	86.275	1e-124
1141	XP_013049348.1	PREDICTED: glucosamine 6-phosphate N-acetyltransferase isoform X1	21.6588	0.058	1	0.68	0.074	100	5e-141
1142	XP_021133657.1	LOW QUALITY PROTEIN: pyrroline-5-carboxylate reductase 3	21.9942	0.105	2	1.39	0.125	98.571	7e-144
1143	XP_021133758.1	LOW QUALITY PROTEIN: H(+)/Cl(-) exchange transporter 7-like, partial	89.215	0.054	4	1.15	0.101	99.868	0
1144	OXB56221.1	hypothetical protein ASZ78_011113, partial	51.6773	0.093	4	0.83	0.084	100	0
1145	XP_014812265.1	PREDICTED: rho-associated protein kinase 2 isoform X2	163.243	0.168	18	0.98	0.017	98.701	0
1146	EOB04163.1	Catechol-O-methyltransferase domain-containing protein 1, partial	26.4641	0.188	3	0.85	0.066	100	3e-172
1147	XP_012961923.1	thyroglobulin	208.643	0.005	1	1.32	0.349	99.233	0
1148	EOA92870.1	DnaJ-like protein subfamily B member 1	28.1511	0.087	2	1.11	0.066	100	7e-111
1149	EOB05071.1	Beta-galactosidase, partial	72.7072	0.094	6	1.09	0.047	100	0
1150	XP_005026772.1	glutamyl-tRNA(Gln) amidotransferase subunit C, mitochondrial, partial	11.641	0.17	2	1.07	0.075	100	1e-65
1151	XP_010583831.1	PREDICTED: 39S ribosomal protein L45, mitochondrial	39.6688	0.129	4	1.01	0.053	82.45	0
1152	XP_010953694.1	PREDICTED: septin-7 isoform X2	49.6474	0.271	1	1.3	0.041	98.821	0
1153	EOA96049.1	60S ribosomal protein L30, partial	11.7171	0.359	4	0.96	0.069	100	6e-70
1154	XP_005021357.1	procollagen-lysine,2-oxoglutarate 5-dioxygenase 1	84.7929	0.307	20	1.18	0.03	100	0
1155	XP_014814422.1	PREDICTED: aspartate aminotransferase, cytoplasmic	45.1498	0.27	10	0.86	0.054	94.404	0
1156	EFB28863.1	hypothetical protein PANDA_004100, partial	20.4424	0.293	4	0.75	0.101	100	2e-131
1157	AAT73604.1	AICL-like 1, partial	23.9096	0.045	1	1.45	0.173	100	2e-150
1158	EOB03652.1	hypothetical protein Anapl_02458	167.266	0.009	1	0.7	0.098	100	0
1159	EOB07938.1	Myozenin-3, partial	26.5435	0.055	1	0.97	0.047	100	1e-170
1160	EOB04784.1	E3 ubiquitin-protein ligase HECW1, partial	181.552	0.004	1	1.03	0.105	100	0
1161	XP_427542.5	PREDICTED: proteasome subunit beta type-4	27.802	0.204	4	0.98	0.015	88.76	8e-168
1162	EOB08492.1	Intron-binding protein aquarius, partial	155.195	0.167	18	0.87	0.02	100	0
1163	XP_013055190.1	PREDICTED: peptidyl-prolyl cis-trans isomerase FKBP10 isoform X2	63.1074	0.314	16	1.12	0.045	98.05	0
1164	EOA95318.1	Uncharacterized protein C21orf2, partial	23.6001	0.077	1	1.05	0.056	100	1e-148
1165	EOA95612.1	Aminoacylase-1, partial	40.1042	0.113	2	1.02	0.029	100	0
1166	XP_006022707.1	PREDICTED: DNA polymerase epsilon subunit 3	16.446	0.126	2	0.73	0.035	99.301	4e-97
1167	OXB75065.1	hypothetical protein H355_015426	16.6082	0.086	1	1.05	0.058	97.778	2e-59
1168	XP_005031765.1	LOW QUALITY PROTEIN: protein S100-A4	11.7117	0.168	2	0.86	0.127	100	3e-70
1169	EOB02426.1	Glycerol-3-phosphate dehydrogenase 1-like protein, partial	37.3605	0.048	2	0.82	0.003	100	0
1170	XP_021129512.1	stAR-related lipid transfer protein 9 isoform X3	470.095	0.004	1	0.99	0.203	99.856	0
1171	KFO54963.1	Pre-mRNA-splicing factor SPF27, partial	24.3581	0.15	4	0.95	0.099	99.034	1e-150
1172	XP_011582588.1	PREDICTED: poly(ADP-ribose) glycohydrolase ARH3	41.5099	0.123	4	0.99	0.018	93.734	0
1173	XP_012965533.1	myelin-oligodendrocyte glycoprotein-like	15.972	0.076	1	1.49	0.072	80.357	1e-60
1174	EOA98550.1	Eukaryotic translation initiation factor 2-alpha kinase 3, partial	114.989	0.011	1	1.66	0.125	100	0
1175	EOA93802.1	Multidrug resistance-associated protein 1, partial	146.51	0.007	1	1.17	0.187	100	0
1176	XP_013039383.1	PREDICTED: ribosomal protein S6 kinase alpha-3 isoform X1	80.9475	0.141	2	0.98	0.029	98.571	0
1177	XP_010180591.1	PREDICTED: mitochondrial import inner membrane translocase subunit Tim21	17.147	0.058	1	1.01	0.181	67.105	3e-56
1178	AAK73654.1	lysosomal alpha-N-acetyl glucosaminidase	81.6939	0.047	2	1.28	0.118	88.031	0
1179	XP_013044166.1	PREDICTED: spermatid perinuclear RNA-binding protein isoform X3	72.4945	0.07	5	0.99	0.005	97.47	0
1180	OXB74322.1	hypothetical protein H355_006851	100.374	0.13	1	0.89	0.078	86.211	0
1181	XP_011569448.1	PREDICTED: kinesin-like protein KIF3A isoform X2	80.8424	0.042	3	0.92	0.04	99.008	0
1182	XP_021128756.1	cyclin-dependent kinase 7 isoform X2	42.0468	0.038	1	0.97	0.122	99.649	0
1183	EOB04883.1	Putative GTP-binding protein Parf, partial	72.6982	0.06	3	1	0.108	100	0
1184	XP_013033299.1	PREDICTED: lysine-specific demethylase 3A	151.457	0.024	2	0.85	0.066	98.117	0
1185	XP_013039948.1	PREDICTED: kinesin-like protein KIF13B isoform X3	217.108	0.03	5	0.99	0.098	97.726	0
1186	EOB07825.1	Putative ATP-dependent RNA helicase DHX33, partial	69.4119	0.085	1	0.88	0.101	100	0
1187	XP_021131446.1	PEX5-related protein isoform X2	63.6981	0.018	1	1.05	0.096	100	0
1188	EOA97722.1	Nuclear pore complex protein Nup205, partial	229.425	0.115	22	1.04	0.027	100	0
1189	EOB08040.1	Negative elongation factor C/D, partial	64.0725	0.155	7	1	0.091	100	0
1190	XP_005012750.1	C-type lectin domain family 2 member L, partial	23.877	0.053	1	0.91	0.135	100	1e-108
1191	XP_014821324.1	PREDICTED: paraspeckle component 1	72.0639	0.173	11	0.96	0.021	98.677	0
1192	XP_013039573.1	PREDICTED: stromal membrane-associated protein 2	43.4332	0.022	1	0.86	0.083	98.728	0
1193	XP_005024537.1	phosphoinositide 3-kinase regulatory subunit 4	154.471	0.041	5	0.99	0.023	100	0
1194	XP_007067653.1	PREDICTED: polyadenylate-binding protein 4 isoform X2	65.8786	0.203	6	0.88	0.045	95.581	0
1195	EOB07764.1	Acyl-coenzyme A thioesterase 9, partial	44.6158	0.291	10	1.08	0.02	100	0
1196	EOB01851.1	Peptide chain release factor 1, mitochondrial, partial	32.7528	0.063	2	0.99	0.043	98.94	0
1197	XP_012949988.1	Niemann-Pick C1 protein	142.838	0.048	6	1.14	0.062	100	0
1198	OPJ83960.1	PDZ and LIM domain protein 2	50.7027	0.023	1	0.91	0.135	73.641	4e-167
1199	XP_007057483.1	PREDICTED: myristoylated alanine-rich C-kinase substrate	30.4405	0.023	1	0.86	0.074	70.722	2e-69
1200	XP_005019962.1	sulfatase-modifying factor 1	32.0821	0.085	2	1.07	0.022	100	0
1201	XP_005025866.1	CCR4-NOT transcription complex subunit 6 isoform X1	63.6845	0.032	2	1.29	0.116	100	0
1202	KQL52029.1	prolargin	35.6881	0.272	8	0.86	0.012	93.927	8e-155
1203	EOB04608.1	Adseverin, partial	77.5169	0.041	2	1.11	0.102	100	0
1204	XP_013035950.1	PREDICTED: ATP-dependent RNA helicase DHX29	133.096	0.108	10	1.03	0.042	94.343	0
1205	XP_014741028.1	PREDICTED: LOW QUALITY PROTEIN: collagen alpha-1(XVI) chain	101.818	0.041	4	1.49	0.024	74.764	0
1206	XP_014819234.1	PREDICTED: WASH complex subunit 7	137.192	0.032	3	1.05	0.06	98.039	0
1207	NP_001297288.1	myosin light chain 1/3, skeletal muscle isoform	20.9247	0.411	7	1.18	0.052	100	4e-137
1208	EOB05960.1	Mediator of RNA polymerase II transcription subunit 27, partial	35.2243	0.035	1	1.13	0.077	100	0
1209	XP_010577646.1	PREDICTED: peroxisomal acyl-coenzyme A oxidase 1 isoform X1	74.9962	0.15	6	0.93	0.068	96.677	0
1210	XP_013053008.1	PREDICTED: sialic acid synthase	40.7365	0.056	2	0.83	0.073	97.214	0
1211	XP_005057787.1	PREDICTED: spermidine synthase	34.0668	0.201	7	0.87	0.007	98.98	0
1212	XP_013029739.1	PREDICTED: RNA-binding protein Nova-1 isoform X1	49.5789	0.101	2	1.07	0.068	99.793	0
1213	EOA95415.1	Ras-related protein Rab-8B	14.1341	0.228	2	1.22	0.082	100	3e-85
1214	EOA99761.1	E3 ubiquitin-protein ligase UBR1, partial	201.655	0.023	4	1	0.101	100	0
1215	ERE86232.1	calcium-binding protein 39	40.0268	0.114	4	0.92	0.043	100	0
1216	XP_005019531.1	sulfide:quinone oxidoreductase, mitochondrial	50.303	0.12	4	0.98	0.064	100	0
1217	XP_005025079.1	transmembrane protein 199, partial	21.2123	0.149	3	1.02	0.08	99.451	3e-125
1218	XP_012962375.1	fatty acyl-CoA reductase 1	64.8395	0.064	3	0.88	0.098	99.798	0
1219	EOB00671.1	Myotubularin-related protein 1, partial	70.8227	0.084	4	1.15	0.177	100	0
1220	EOB00388.1	PHD finger protein 3, partial	221.7	0.025	5	0.82	0.046	98.031	0
1221	XP_012956229.1	delta(24)-sterol reductase, partial	51.6321	0.107	5	1.27	0.078	100	0
1222	XP_005503811.1	EH domain-binding protein 1 isoform X5	134.913	0.048	5	1.06	0.021	93.962	0
1223	EOA98514.1	Integral membrane protein 2B, partial	27.3117	0.082	1	1.09	0.166	100	2e-174
1224	OXB70140.1	hypothetical protein H355_008747	48.7126	0.427	17	0.93	0.038	100	0
1225	XP_005024329.1	cytochrome c	11.741	0.448	5	0.9	0.036	100	2e-72
1226	XP_021133272.1	LOW QUALITY PROTEIN: DNA polymerase delta subunit 3	41.1703	0.037	1	0.79	0.037	98.133	0
1227	XP_021131147.1	ATP-dependent zinc metalloprotease YME1L1	81.1538	0.098	7	1.01	0.03	99.719	0
1228	KGL91240.1	Catenin alpha-2	62.0508	0.13	1	1.2	0.051	100	0
1229	EOB01575.1	SEL1-like repeat-containing protein KIAA0746, partial	119.809	0.01	1	0.85	0.041	100	0
1230	XP_015137112.1	PREDICTED: cyclin-dependent kinase 13 isoform X1	156.001	0.017	2	0.82	0.02	89.012	0
1231	EOB03299.1	Small ubiquitin-related modifier 1, partial	16.0761	0.086	1	0.96	0.18	100	4e-99
1232	AHA15372.1	LGP2	116.005	0.053	6	1.3	0.069	89.524	0
1233	XP_005020748.1	endophilin-A2 isoform X2	39.6788	0.142	4	1.04	0.086	100	0
1234	XP_021130934.1	MAP7 domain-containing protein 3, partial	76.3128	0.086	4	0.82	0.135	96.218	0
1235	EOB02383.1	Uncharacterized protein C20orf4, partial	35.0086	0.046	1	0.82	0.154	100	0
1236	XP_021123017.1	probable ATP-dependent RNA helicase DDX5 isoform X3	66.8456	0.387	15	0.72	0.011	100	0
1237	XP_005020223.2	estradiol 17-beta-dehydrogenase 2	42.6991	0.169	6	1.01	0.045	100	0
1238	EOA96949.1	Putative sodium-coupled neutral amino acid transporter 7, partial	49.9798	0.02	1	1.09	0.09	100	0
1239	XP_021126391.1	LOW QUALITY PROTEIN: Golgi membrane protein 1	43.1225	0.155	6	0.77	0.028	98.425	0
1240	EOB04008.1	Bromodomain adjacent to zinc finger domain protein 1B, partial	172.756	0.063	9	0.75	0.023	100	0
1241	EOA92666.1	Coiled-coil domain-containing protein 90B, mitochondrial, partial	4.3092	0.231	1	0.99	0.132	100	3e-18
1242	XP_005023589.1	D-dopachrome decarboxylase	12.8267	0.093	1	0.89	0.059	100	1e-81
1243	XP_005020895.1	bromodomain-containing protein 1 isoform X1	134.668	0.045	5	1	0.061	98.398	0
1244	XP_013057266.1	PREDICTED: long-chain fatty acid transport protein 1 isoform X2	40.0384	0.063	2	1.17	0.093	88.764	0
1245	XP_005022647.1	serpin H1	45.5996	0.464	19	1.14	0.089	100	0
1246	XP_414019.4	PREDICTED: ran-binding protein 10 isoform X1	68.1015	0.036	2	0.99	0.111	98.369	0
1247	XP_006271582.1	PREDICTED: constitutive coactivator of PPAR-gamma-like protein 1 isoform X1	117.375	0.188	16	1.04	0.031	97.274	0
1248	XP_012947323.1	protein disulfide-isomerase A4	64.5891	0.509	31	1.11	0.032	99.109	0
1249	XP_013035220.1	PREDICTED: sorbin and SH3 domain-containing protein 2 isoform X18	79.3365	0.016	1	0.86	0.023	99.258	0
1250	OXB79606.1	hypothetical protein H355_010992	13.6625	0.18	1	0.8	0.134	91.209	6e-43
1251	XP_021123085.1	ephrin type-A receptor 7 isoform X1	102.951	0.025	2	1.04	0.06	99.889	0
1252	EOA93617.1	Replication factor C subunit 5, partial	23.9956	0.175	3	0.89	0.029	100	2e-155
1253	XP_008640163.2	PREDICTED: glypican-4 isoform X3	75.4364	0.074	1	0.68	0.194	91.148	0
1254	NP_001264450.1	zinc finger FYVE domain-containing protein 21 isoform 2	26.8152	0.047	1	1.47	0.179	95.946	1e-160
1255	EOA94182.1	nuclease domain-containing protein 1	45.054	0.025	1	1.06	0.06	100	0
1256	XP_013057799.1	PREDICTED: uncharacterized protein LOC106049912	22.5349	0.131	1	0.57	0.062	84.211	9e-49
1257	XP_415413.2	PREDICTED: sulfhydryl oxidase 2 isoform X2	75.0166	0.038	2	0.93	0.056	85.46	0
1258	XP_021128874.1	LOW QUALITY PROTEIN: cat eye syndrome critical region protein 2	150.992	0.014	2	0.99	0.312	93.281	0
1259	XP_005024217.1	LOW QUALITY PROTEIN: peptidyl-glycine alpha-amidating monooxygenase	102.261	0.03	2	0.91	0.066	98.775	0
1260	NP_001012624.1	U3 small nucleolar RNA-associated protein 15 homolog	58.5203	0.146	8	0.84	0.074	95.745	0
1261	XP_021131941.1	tight junction protein ZO-1 isoform X1	195.074	0.105	1	1.01	0.004	100	0
1262	XP_021125523.1	LOW QUALITY PROTEIN: protein transport protein Sec24D-like	115.481	0.118	9	1.07	0.053	97.585	0
1263	NP_001075886.1	40S ribosomal protein S3a	30.0578	0.5	14	0.82	0.025	100	0
1264	EOB03862.1	Arylsulfatase A, partial	46.4577	0.069	2	0.93	0.041	100	0
1265	EOB03478.1	Guanylate cyclase soluble subunit beta-1, partial	67.8363	0.053	1	1.1	0.238	100	0
1266	EOA94899.1	Exportin-7, partial	125.452	0.06	6	1.12	0.142	99.088	0
1267	XP_009874317.1	PREDICTED: serine/threonine-protein phosphatase PP1-beta catalytic subunit	36.8635	0.315	2	1.01	0.042	100	0
1268	XP_021248393.1	adenylosuccinate synthetase isozyme 2 isoform X1	55.2357	0.105	5	0.89	0.014	91.909	0
1269	KFR07696.1	Transmembrane protein 223, partial	20.0648	0.124	2	1.06	0.055	73.034	1e-80
1270			3691.78	0.032	85	1.11	0.032
HGQCSATASLTVLPLIEEPPKEVVLKTSGDASMHESFSSQSFQMASSKQEASFSSFSSSSMTEMKFASMSAKSMSSMKESFVEMSSSSIMGKSSVAQLESSTSKMLKSGLRGIPPKIEALPSDISIDEGKVLTVSCAFSGEPAPEITWYCRGRKITSQDQQGRFHIETSEDLTTLIIMDVQKNDGGLYTLNLGNEFGTDSATVNINIRSI		GO:0005524//ATP binding;GO:0004672//protein kinase activity	#VALUE!	Titin, partial	77.14	Titin OS=Mus musculus GN=Ttn PE=1 SV=1	37900	Cytoskeleton	K12567|1|0.0|4.598e+04|acyg:106029845|titin [EC:2.7.11.1]
1271	XP_013798275.1	PREDICTED: myosin regulatory light chain 2, smooth muscle minor isoform isoform X1	20.3207	0.494	5	1.24	0.131	100	8e-128
1272	EOA94976.1	28S ribosomal protein S22, mitochondrial, partial	33.3884	0.356	9	0.97	0.061	100	0
1273	EOB00301.1	Hephaestin, partial	124.322	0.036	4	0.84	0.072	100	0
1274	EOB06930.1	Dyslexia susceptibility 1 candidate gene 1 protein-like protein, partial	45.607	0.02	1	1.12	0.203	100	0
1275	EOA96539.1	Mitochondrial import inner membrane translocase subunit Tim23, partial	16.6356	0.065	1	0.92	0.049	100	9e-109
1276	XP_005026518.1	casein kinase II subunit alpha	45.2739	0.286	3	0.96	0.097	100	0
1277	XP_021147658.1	obscurin-like protein 1	241.894	0.003	1	1.24	0.387	80.467	0
1278	EOB01044.1	Xaa-Pro dipeptidase, partial	55.9388	0.182	8	0.8	0.043	100	0
1279	XP_003642584.3	PREDICTED: phosphopantothenate--cysteine ligase isoform X1	31.743	0.188	4	0.93	0.045	89.123	0
1280	EOA93458.1	Serine/threonine-protein kinase PAK 4	11.573	0.106	1	1.06	0.294	100	2e-72
1281	EOB01640.1	Carbohydrate sulfotransferase 14, partial	38.0569	0.078	2	1.03	0.084	100	0
1282	XP_013053077.1	PREDICTED: probable ATP-dependent RNA helicase YTHDC2	141.418	0.026	3	0.96	0.116	95.097	0
1283	EOB06751.1	Histone H2A type 2-C, partial	13.3276	0.374	2	1.02	0.07	100	4e-82
1284	NP_989856.1	ras-related protein Rab-5C	23.7489	0.5	4	1	0.049	100	6e-162
1285	XP_013034934.1	PREDICTED: twisted gastrulation protein homolog 1	26.3329	0.04	1	1.26	0.035	99.556	2e-166
1286	XP_013045757.1	PREDICTED: thiopurine S-methyltransferase, partial	25.2319	0.12	3	0.85	0.153	76.695	5e-120
1287	XP_021235345.1	arylsulfatase B isoform X1	59.4439	0.096	5	1.06	0.049	95.927	0
1288	AHK23066.1	interferon-induced protein with tetratricopeptide repeats 5	56.4116	0.067	3	2.65	0.158	100	0
1289	XP_005023232.1	mitotic checkpoint protein BUB3 isoform X1	37.1292	0.272	8	0.98	0.038	100	0
1290	XP_012957632.1	protein CYR61	36.4161	0.294	8	0.49	0.108	100	0
1291	XP_021126494.1	minor histocompatibility antigen H13 isoform X1	38.3317	0.076	3	1.25	0.14	93.208	2e-176
1292	EOA94384.1	Serine/threonine-protein kinase TBK1, partial	67.8469	0.049	3	1.11	0.042	100	0
1293	XP_005020738.1	adenosine deaminase CECR1 isoform X1	45.7514	0.017	1	0.99	0.49	99.501	0
1294	XP_005027616.1	pentraxin-related protein PTX3	44.15	0.357	13	0.5	0.054	91.395	0
1295	XP_013057246.1	PREDICTED: mucolipin-1	32.0995	0.057	1	0.99	0.207	76.582	5e-159
1296	KFQ72896.1	Uncharacterized protein C17orf85, partial	65.1188	0.063	3	0.92	0.042	92.606	0
1297	NP_989548.1	40S ribosomal protein S17	15.5674	0.563	6	0.89	0.053	100	3e-95
1298	XP_014742250.1	PREDICTED: serine protease HTRA1	53.7137	0.052	2	1.68	0.056	88.651	0
1299	OPJ71221.1	ADP/ATP translocase 1	33.0864	0.295	2	0.92	0.071	100	0
1300	XP_012951477.1	DNA-directed RNA polymerase III subunit RPC1 isoform X1	131.02	0.051	4	0.79	0.056	99.914	0
1301	EOA96699.1	PAX-interacting protein 1, partial	118.707	0.023	3	1.03	0.05	100	0
1302	EOA95490.1	Methionyl-tRNA synthetase, cytoplasmic, partial	92.201	0.147	1	1.1	0.105	100	0
1303	EOA93132.1	CAD protein, partial	15.2917	0.125	2	0.95	0.032	100	6e-96
1304	EOA96727.1	Coiled-coil domain-containing protein 51, partial	43.5489	0.112	4	0.93	0.096	98.201	0
1305	XP_009465529.1	PREDICTED: GPI ethanolamine phosphate transferase 3-like, partial	102.771	0.018	2	0.95	0.113	86.443	0
1306	EOB04826.1	Tripeptidyl-peptidase 2, partial	135.346	0.114	13	0.91	0.044	100	0
1307	XP_021127965.1	centrosome-associated protein 350 isoform X6	313.829	0.004	1	1	0.014	99.601	0
1308	EOB06657.1	ATPase family AAA domain-containing protein 5, partial	200.553	0.007	1	0.67	0.034	95.939	0
1309	NP_001341600.1	calponin-3	36.7401	0.438	1	0.35	0.043	100	0
1310	XP_015737279.1	PREDICTED: GDP-fucose protein O-fucosyltransferase 1	44.1103	0.267	9	0.95	0.052	92.021	0
1311	XP_021232831.1	neuron navigator 1 isoform X2	106.611	0.016	1	0.88	0.105	96.7	0
1312	OPJ69886.1	hypothetical protein AV530_017526	26.4411	0.038	1	1.06	0.016	55.814	1e-45
1313	XP_014104874.1	PREDICTED: myc box-dependent-interacting protein 1 isoform X4	55.3889	0.237	1	0.89	0.011	98.606	0
1314	EOA96192.1	Uncharacterized protein C6orf125	11.6208	0.089	1	1.14	0.104	100	6e-71
1315	XP_005026256.1	polypeptide N-acetylgalactosaminyltransferase 12	54.1517	0.05	1	0.95	0.171	100	0
1316	EOA93838.1	RNA-binding protein FUS	14.229	0.215	3	1.18	0.1	100	2e-93
1317	NP_001264328.1	charged multivesicular body protein 5	24.6414	0.091	3	0.94	0.045	99.543	3e-157
1318	XP_011597340.1	PREDICTED: protein SCO2 homolog, mitochondrial, partial	17.2308	0.078	1	1.96	0.37	86.928	1e-91
1319	XP_005019879.1	bifunctional 3'-phosphoadenosine 5'-phosphosulfate synthase 1 isoform X1	69.3988	0.227	12	0.98	0.048	100	0
1320	XP_015737848.1	PREDICTED: uncharacterized protein KIAA2013 homolog	68.4575	0.036	2	1.09	0.09	90.193	0
1321	EOB03760.1	CPEB-associated factor Maskin, partial	97.1466	0.063	5	0.9	0.077	100	0
1322	EOA98637.1	Bifunctional protein NCOAT, partial	96.8969	0.087	6	1.1	0.088	100	0
1323	XP_021129968.1	zinc finger protein 488	61.7064	0.013	1	0.97	0.097	100	0
1324	XP_015506584.1	PREDICTED: junction plakoglobin	81.2553	0.172	10	1.13	0.036	95.582	0
1325	EOA94127.1	Tripeptidyl-peptidase 1, partial	46.9908	0.03	1	0.91	0.159	100	0
1326	XP_013051253.1	PREDICTED: ras-related protein Rab-21, partial	22.9947	0.298	5	1.04	0.077	98.515	1e-146
1327	EOA97896.1	Calnexin, partial	67.3235	0.215	11	1.12	0.045	100	0
1328	EMC86486.1	Zinc transporter 5, partial	40.0121	0.05	2	1.12	0.081	89.119	0
1329	EOB02736.1	KTEL motif-containing protein 1, partial	39.7502	0.21	7	1.1	0.051	100	0
1330	XP_009577662.1	PREDICTED: AT-rich interactive domain-containing protein 1A	201.663	0.077	12	1.02	0.038	96.302	0
1331	EOB05955.1	Formin-binding protein 1, partial	71.6214	0.05	1	1.02	0.139	100	0
1332	EOB02253.1	Putative cation-transporting ATPase 13A1, partial	123.233	0.104	10	1.04	0.031	100	0
1333	XP_014104286.1	PREDICTED: cadherin EGF LAG seven-pass G-type receptor 1	322.448	0.004	1	0.95	0.07	93.515	0
1334	EOB08358.1	WD repeat-containing protein 55, partial	32.5814	0.05	1	1.3	0.132	100	0
1335	EOB08698.1	RING finger protein 214, partial	54.3863	0.023	1	1.01	0.08	100	0
1336	EOB07105.1	Collagen type IV alpha-3-binding protein, partial	67.9724	0.01	1	0.71	0.025	100	0
1337	XP_005024541.1	dihydropyrimidinase-related protein 2	73.8873	0.325	13	1.07	0.027	100	0
1338	EOB01136.1	2-hydroxyacyl-CoA lyase 1, partial	60.9674	0.029	1	1.06	0.118	100	0
1339	XP_005023415.2	FAD-linked sulfhydryl oxidase ALR	11.6964	0.084	1	0.87	0.064	100	4e-67
1340	NP_990270.1	28S ribosomal protein S30, mitochondrial	46.7421	0.066	2	1.09	0.106	74.71	0
1341	XP_012948000.1	cullin-associated NEDD8-dissociated protein 1-like isoform X2	131.706	0.06	3	0.99	0.106	100	0
1342	EOA93922.1	Set1/Ash2 histone methyltransferase complex subunit ASH2, partial	62.7218	0.107	5	0.99	0.055	100	0
1343	XP_015505395.1	PREDICTED: transgelin	17.2727	0.857	12	0.87	0.082	98.052	1e-110
1344	EOA94123.1	Arfaptin-2, partial	32.1626	0.142	4	0.99	0.065	100	0
1345	EOA99936.1	Survival of motor neuron protein-interacting protein 1, partial	24.5327	0.062	1	1.17	0.125	100	1e-155
1346	XP_015725664.1	PREDICTED: N(G),N(G)-dimethylarginine dimethylaminohydrolase 1 isoform X1	31.475	0.164	1	1.01	0.048	98.601	0
1347	EOA93573.1	ATP synthase subunit beta, mitochondrial, partial	13.7682	0.617	1	0.89	0.129	100	5e-88
1348	EOA99803.1	Uroporphyrinogen decarboxylase, partial	36.2139	0.077	2	1.07	0.049	100	0
1349	XP_005022606.1	atypical kinase COQ8A, mitochondrial	73.1141	0.106	7	0.82	0.037	100	0
1350	XP_021127197.1	transcriptional repressor NF-X1 isoform X2	125.268	0.011	1	0.97	0.04	99.902	0
1351	OPJ86625.1	small glutamine-rich tetratricopeptide repeat-containing protein alpha	31.6607	0.023	1	0.85	0.211	79.487	3e-34
1352	XP_005023126.1	ubiquitin carboxyl-terminal hydrolase 16 isoform X1	92.7209	0.07	4	0.89	0.053	99.875	0
1353	EOA94576.1	Acidic leucine-rich nuclear phosphoprotein 32 family member B, partial	22.9068	0.173	3	0.79	0.083	100	1e-135
1354	XP_012964981.1	LOW QUALITY PROTEIN: mitochondrial Rho GTPase 2	58.8283	0.116	5	1	0.064	99.229	0
1355	EOA97576.1	Collagen alpha-1(VI) chain, partial	107.659	0.154	14	0.88	0.025	100	0
1356	XP_015707341.1	PREDICTED: mitochondrial tRNA-specific 2-thiouridylase 1 isoform X1	53.4256	0.047	2	0.89	0.123	92.105	0
1357	XP_013051016.1	PREDICTED: nucleolar protein 6, partial	131.154	0.115	11	0.86	0.03	95.599	0
1358	EOB08397.1	UPF0533 protein, partial	44.9156	0.048	2	1.06	0.19	100	0
1359	OBS68846.1	hypothetical protein A6R68_02636	11.3569	0.093	1	1.02	0.235	69.149	9e-32
1360	EOB04342.1	Transmembrane protein 206, partial	36.0775	0.052	1	1.26	0.16	100	0
1361	XP_021135246.1	rab11 family-interacting protein 1, partial	68.0845	0.015	1	0.95	0.14	100	0
1362	XP_018762552.1	PREDICTED: ubiquitin-conjugating enzyme E2 D3	14.2331	0.143	1	0.75	0.029	100	9e-90
1363	EOB05352.1	ADAM 17, partial	92.2563	0.026	2	1.09	0.121	100	0
1364	XP_006034051.1	PREDICTED: transcription initiation factor IIE subunit beta isoform X1	27.2164	0.122	2	1.06	0.049	100	4e-176
1365	XP_014742391.1	PREDICTED: membrane-associated progesterone receptor component 1	21.997	0.307	4	1.1	0.037	88.945	1e-111
1366	XP_005018070.1	nuclear receptor coactivator 6 isoform X3	201.241	0.006	1	0.79	0.095	99.947	0
1367	EOA99107.1	Endoplasmin, partial	82.1701	0.457	32	1	0.012	100	0
1368	EOB01041.1	Rhophilin-2, partial	75.3103	0.015	1	0.84	0.071	100	0
1369	EOA98997.1	G-protein-signaling modulator 1, partial	72.0276	0.028	1	0.91	0.242	100	0
1370	XP_010583906.1	PREDICTED: histone acetyltransferase KAT2A, partial	93.9476	0.021	1	0.87	0.025	91.288	0
1371	XP_021263334.1	RNA-binding protein MEX3B	58.805	0.064	1	0.88	0.014	86.986	0
1372	XP_005013748.1	monocarboxylate transporter 1	49.7787	0.108	5	1.06	0.073	90.381	0
1373	XP_017694184.1	PREDICTED: LOW QUALITY PROTEIN: sulfite oxidase, mitochondrial	58.5604	0.147	7	1.04	0.064	87.732	0
1374	EOB01543.1	Torsin-1A-interacting protein 2, partial	20.0041	0.151	1	1.05	0.076	100	2e-129
1375	EOB08020.1	Protein FAM65C, partial	96.398	0.021	1	0.93	0.264	100	0
1376	EOA98872.1	Exocyst complex component 2, partial	106.371	0.048	4	1.02	0.103	100	0
1377	EOB04467.1	Calcium/calmodulin-dependent protein kinase type IV, partial	16.6524	0.103	1	1.11	0.016	100	1e-106
1378	XP_012957544.1	nuclear pore complex protein Nup160 isoform X2	135.443	0.093	9	1.02	0.031	99.912	0
1379	EOA94130.1	Homer protein-like protein 3, partial	40.1714	0.227	6	1.09	0.062	100	0
1380	XP_021247331.1	C2 domain-containing protein 5 isoform X5	116.359	0.062	6	1.01	0.031	97.699	0
1381	XP_013050857.1	PREDICTED: MICOS complex subunit mic25-like	5.27252	0.341	1	1.29	0.381	100	2e-23
1382	XP_021134783.1	DNA topoisomerase 2-alpha, partial	169.284	0.12	10	0.66	0.039	99.933	0
1383	EOA94724.1	Protein ALO17, partial	11.7149	0.107	1	0.95	0.028	100	2e-70
1384	EOA97230.1	Protein kinase C delta type, partial	80.7414	0.135	8	1.15	0.086	100	0
1385	EOB05972.1	RNA exonuclease 4, partial	32.1859	0.142	4	0.79	0.03	100	0
1386	EOB02933.1	Exosome complex exonuclease RRP42, partial	24.3034	0.201	1	0.98	0.053	100	1e-158
1387	EOB08582.1	Transcription initiation factor TFIID subunit 3, partial	83.2338	0.016	1	0.98	0.061	100	0
1388	XP_009949111.1	PREDICTED: LOW QUALITY PROTEIN: 60S acidic ribosomal protein P2-like	11.0105	0.36	1	1.13	0.043	74.336	2e-34
1389	XP_021240206.1	protein FAM185A	38.8773	0.135	4	0.94	0.07	81.03	0
1390	EOA92838.1	E3 SUMO-protein ligase RanBP2, partial	8.36627	0.117	1	0.97	0.028	100	3e-49
1391	EOA96831.1	Nucleoside diphosphate kinase 7, partial	41.4758	0.063	2	0.98	0.039	100	0
1392	EOA97665.1	Zinc finger and BTB domain-containing protein 10, partial	57.3379	0.034	2	0.84	0.025	100	0
1393	XP_008942307.1	PREDICTED: drebrin-like, partial	14.318	0.244	4	1.02	0.078	76.577	5e-48
1394	XP_005024474.1	hematopoietic prostaglandin D synthase	22.5368	0.305	6	0.87	0.065	100	3e-144
1395	CAG32201.1	hypothetical protein RCJMB04_19o9	21.347	0.042	1	0.85	0.619	89.447	6e-127
1396	XP_013041289.1	PREDICTED: ornithine aminotransferase, mitochondrial	48.6641	0.301	12	0.91	0.037	98.861	0
1397	EOB06373.1	Mitogen-activated protein kinase 10, partial	38.1624	0.033	1	0.77	0.037	100	0
1398	XP_017663034.1	PREDICTED: serine/threonine-protein phosphatase 2A 56 kDa regulatory subunit epsilon isoform isoform X1	51.4596	0.084	3	1.05	0.043	100	0
1399	XP_013029376.1	PREDICTED: integrator complex subunit 7	118.511	0.056	6	0.99	0.059	95.322	0
1400	EOB00377.1	Transmembrane protein 59, partial	30.2227	0.072	2	1.1	0.085	100	0
1401	XP_005016825.1	complement C1s subcomponent	79.1638	0.071	4	1.7	0.147	100	0
1402	XP_009284689.1	PREDICTED: fascin isoform X1	30.5923	0.545	12	0.96	0.065	99.273	0
1403	XP_021271926.1	nucleolar protein 4-like isoform X2	59.3461	0.047	3	0.86	0.096	99.813	0
1404	EOB00182.1	Arginyl-tRNA--protein transferase 1, partial	56.7393	0.043	2	1.07	0.149	100	0
1405	XP_015146206.1	PREDICTED: formin-binding protein 1-like isoform X3	62.3766	0.129	6	1.07	0.067	96.007	0
1406	XP_009461919.1	PREDICTED: FACT complex subunit SSRP1	68.7486	0.135	8	1	0.028	91.234	0
1407	OPJ82503.1	rapamycin-insensitive companion of mTOR	188.909	0.024	4	1.04	0.043	95.563	0
1408	EOB00933.1	Multisynthetase complex auxiliary component p38, partial	30.5597	0.106	3	1.03	0.045	100	0
1409	EOB07808.1	Serine/threonine-protein kinase RIO1, partial	53.5574	0.037	2	0.88	0.004	100	0
1410	XP_013046355.1	PREDICTED: ras-related protein Rab-22A	22.0563	0.113	1	1.04	0.14	100	1e-144
1411	XP_005029143.1	ectoderm-neural cortex protein 1-like	66.6632	0.008	1	1.59	0.173	100	0
1412	NP_001026322.1	methionine aminopeptidase 1	43.9985	0.083	3	0.99	0.071	98.701	0
1413	XP_021123692.1	40S ribosomal protein S6	28.5729	0.235	5	0.74	0.037	100	4e-179
1414	XP_005231714.2	PREDICTED: glutathione synthetase, partial	52.4143	0.034	1	1.1	0.109	90	0
1415	XP_013046082.1	PREDICTED: estradiol 17-beta-dehydrogenase 11	28.5031	0.174	4	1.04	0.032	79.933	1e-156
1416	XP_021405353.1	echinoderm microtubule-associated protein-like 1 isoform X4	90.96	0.092	6	1.2	0.039	99.509	0
1417	AAA48967.1	myosin heavy chain, partial	19.6477	0.065	1	0.95	0.064	86.391	7e-104
1418	XP_009639082.1	PREDICTED: mitogen-activated protein kinase kinase kinase MLT	51.7401	0.06	2	0.68	0.079	98.894	0
1419	XP_019468005.1	PREDICTED: prolyl 4-hydroxylase subunit alpha-3-like	11.4353	0.202	1	1.13	0.139	89.535	2e-35
1420	XP_021135363.1	cytoplasmic aconitate hydratase	98.5927	0.142	11	1	0.074	100	0
1421	EOB08683.1	Myelin protein zero-like protein 2, partial	23.5761	0.044	1	0.83	0.096	100	6e-152
1422	EOA98933.1	Protein FADD, partial	21.5594	0.114	2	1.14	0.094	100	4e-131
1423	EOA93203.1	F-box/LRR-repeat protein 20, partial	40.7093	0.124	4	1.23	0.054	100	0
1424	XP_005030342.1	cdc42 effector protein 3	27.9748	0.063	1	0.42	0.114	100	0
1425	AAT73605.1	AICL-like 2	16.502	0.142	1	1.21	0.098	75.591	1e-50
1426	OWK63852.1	Prohibitin-2	33.883	0.523	13	0.98	0.026	98.381	6e-173
1427	XP_021129425.1	bromodomain-containing protein 7, partial	70.2196	0.031	2	1	0.095	100	0
1428	XP_021133048.1	carnitine O-palmitoyltransferase 2, mitochondrial	69.3383	0.196	8	0.97	0.069	100	0
1429	XP_018776960.1	PREDICTED: V-type proton ATPase 116 kDa subunit a	16.3742	0.071	1	1.35	0.182	95.726	6e-73
1430	XP_010291734.1	PREDICTED: 28S ribosomal protein S18a, mitochondrial	21.7686	0.111	2	0.99	0.158	92.105	4e-126
1431	XP_021232230.1	threonine--tRNA ligase, mitochondrial	51.1397	0.158	2	1.01	0.05	78.016	3e-179
1432	XP_021126885.1	GTP-binding protein 10	39.8461	0.103	3	0.97	0.221	100	0
1433	P12617.2	RecName: Full=Malonyl-CoA decarboxylase, mitochondrial; Short=MCD; Flags: Precursor	65.323	0.028	2	1.17	0.33	96.23	0
1434	XP_014817775.1	PREDICTED: ataxin-2 isoform X12	114.424	0.094	9	0.94	0.068	98.295	0
1435	XP_017685490.1	PREDICTED: BTB/POZ domain-containing protein KCTD12	15.5309	0.171	2	1.18	0.11	92.647	3e-84
1436	EOB03086.1	Cystatin, partial	10.4042	0.096	1	1.04	0.053	100	1e-65
1437	EOA93147.1	1-acylglycerophosphocholine O-acyltransferase 1, partial	55.9666	0.123	5	1	0.021	100	0
1438	EOA93381.1	Protein NDRG2	14.6119	0.075	1	0.92	0.085	100	2e-85
1439	XP_005029208.2	acyl-coenzyme A thioesterase 1-like	59.8001	0.041	2	0.96	0.004	99.626	0
1440	XP_009907893.1	PREDICTED: lysine-specific demethylase 2B isoform X1	79.4506	0.018	1	0.93	0.051	95.369	0
1441	EOA94041.1	Neuropilin-1, partial	98.0991	0.093	6	1.08	0.017	100	0
1442	XP_021126393.1	death-associated protein kinase 1	144.179	0.039	4	1.02	0.119	99.221	0
1443	XP_009642821.1	PREDICTED: membrane-associated phosphatidylinositol transfer protein 1	129.334	0.01	1	1.13	0.059	93.498	0
1444	XP_012948907.2	phosphatidate cytidylyltransferase 2	50.0412	0.049	1	1.32	0.21	100	0
1445	EOA99257.1	Butyrate response factor 1, partial	32.2397	0.044	1	1.11	0.182	100	0
1446	OXB52803.1	hypothetical protein ASZ78_004095, partial	16.4208	0.115	2	0.84	0.047	80	3e-45
1447	NP_001026757.1	CDK5 regulatory subunit-associated protein 3	57.3732	0.116	7	1.06	0.037	80.469	0
1448	EOB00180.1	UPF0557 protein C10orf119-like protein, partial	70.4263	0.05	3	0.88	0.112	100	0
1449	XP_005154383.1	PREDICTED: vitamin K epoxide reductase complex subunit 1-like protein 1	20.0957	0.108	1	1.18	0.134	98.864	1e-123
1450	EOA99417.1	Formin-binding protein 4, partial	57.2154	0.017	1	0.86	0.191	100	0
1451	XP_021272993.1	dolichyl-diphosphooligosaccharide--protein glycosyltransferase 48 kDa subunit	47.7774	0.18	9	1.1	0.072	97.691	0
1452	XP_005011598.1	rho GDP-dissociation inhibitor 1	23.2428	0.108	2	0.85	0.116	100	5e-150
1453	XP_017670571.1	PREDICTED: integrator complex subunit 6 isoform X3	92.9644	0.023	2	1.03	0.105	96.324	0
1454	XP_005012145.1	DNA mismatch repair protein Msh6	143.14	0.057	7	0.88	0.117	100	0
1455	XP_013029404.1	PREDICTED: apoptosis-stimulating of p53 protein 2	128.341	0.023	2	0.9	0.057	98.684	0
1456	XP_004945011.1	PREDICTED: sequestosome-1 isoform X4	8.61364	0.104	1	2.77	0.36	62.637	6e-28
1457	XP_021145581.1	DNA polymerase subunit gamma-1 isoform X1	136.503	0.029	2	0.78	0.074	84.12	0
1458	EOB00806.1	Programmed cell death protein 5, partial	8.4967	0.461	3	0.99	0.081	100	1e-46
1459	EOA94169.1	PERQ amino acid-rich with GYF domain-containing protein 2, partial	145.36	0.063	6	1	0.036	100	0
1460	EOB04254.1	Cell division control protein 2-like protein, partial	33.4607	0.247	7	0.83	0.018	100	0
1461	XP_009095704.1	PREDICTED: muskelin isoform X1	71.1704	0.015	1	0.75	0.194	99.66	0
1462	XP_005027353.1	1-phosphatidylinositol 4,5-bisphosphate phosphodiesterase delta-1 isoform X2	87.8159	0.152	11	1.37	0.048	100	0
1463	XP_005009681.1	protocadherin-18 isoform X2	117.595	0.017	2	0.7	0.051	96.695	0
1464	XP_010560522.1	PREDICTED: protein FAM32A	10.4797	0.126	1	0.96	0.226	100	1e-55
1465	XP_005028068.1	tyrosine-protein phosphatase non-receptor type substrate 1	54.6724	0.012	1	1.22	0.054	88.584	0
1466	EOB04298.1	Centrin-1, partial	19.4738	0.099	1	0.99	0.018	100	3e-116
1467	XP_012961681.1	phosphatidylinositol 4-kinase beta isoform X2	91.0482	0.031	2	0.99	0.175	99.876	0
1468	EOA98093.1	Splicing factor, arginine/serine-rich 3, partial	13.963	0.311	3	1.03	0.08	100	2e-80
1469	NP_001007980.1	WD40 repeat-containing protein SMU1	58.0705	0.244	11	0.91	0.057	100	0
1470	XP_017600596.1	PREDICTED: alpha-actinin-2 isoform X1	103.787	0.27	9	1.26	0.073	99.439	0
1471	XP_021134666.1	LOW QUALITY PROTEIN: phospholipase DDHD2	65.8163	0.019	1	0.94	0.09	98.242	0
1472	XP_013030207.1	PREDICTED: inactive N-acetylated-alpha-linked acidic dipeptidase-like protein 2 isoform X2	83.0355	0.049	3	1.11	0.114	96.944	0
1473	XP_021259695.1	adenylate kinase 4, mitochondrial isoform X2	24.5749	0.119	3	1.01	0.067	94.118	5e-150
1474	XP_005012093.1	V-type proton ATPase 116 kDa subunit a isoform X5	36.4208	0.047	1	1.06	0.048	100	0
1475	XP_010561440.1	PREDICTED: paralemmin-1 isoform X1	26.051	0.041	1	0.86	0.152	87.029	5e-144
1476	EOB05003.1	Breast cancer metastasis-suppressor 1-like protein, partial	33.5429	0.199	5	0.96	0.041	100	0
1477	XP_010392026.2	BRCA1-A complex subunit BRE	45.7389	0.073	2	1.01	0.071	92.893	0
1478	XP_019328448.1	PREDICTED: DNA (cytosine-5)-methyltransferase 1	159.015	0.08	10	0.8	0.053	94.041	0
1479	XP_005022157.1	ankyrin repeat and SAM domain-containing protein 3 isoform X1	72.9079	0.079	5	0.89	0.026	100	0
1480	XP_005028342.1	coiled-coil domain-containing protein 124	23.8554	0.172	3	0.95	0.031	99.408	4e-116
1481	EHB13319.1	60S ribosomal protein L23a	7.90038	0.471	4	0.77	0.04	100	6e-42
1482	XP_012951139.2	fatty acid-binding protein, heart	10.1894	0.163	1	0.91	0.189	98.913	2e-58
1483	EOB00842.1	Thrombospondin-2, partial	134.502	0.069	7	0.81	0.022	100	0
1484	XP_010569405.1	PREDICTED: sarcosine dehydrogenase, mitochondrial	101.861	0.177	14	0.96	0.029	93.1	0
1485	XP_005023973.1	cytochrome b-c1 complex subunit 1, mitochondrial	56.4541	0.189	10	1.02	0.043	100	0
1486	XP_005026768.1	eIF-2-alpha kinase activator GCN1	295.768	0.141	34	1.06	0.019	99.925	0
1487	EOA94389.1	60S ribosomal protein L18a, partial	19.0169	0.585	11	0.84	0.084	100	5e-117
1488	XP_021133609.1	microsomal glutathione S-transferase 3	15.8852	0.091	1	1.35	0.072	100	5e-102
1489	EOA99985.1	Hexaprenyldihydroxybenzoate methyltransferase, mitochondrial, partial	31.8459	0.177	3	1.13	0.173	100	0
1490	XP_001234659.2	PREDICTED: laminin subunit gamma-1	178.912	0.079	8	0.89	0.014	95.299	0
1491	EOA99791.1	Centrosomal protein of 27 kDa, partial	17.8634	0.066	1	1	0.281	100	4e-107
1492	XP_021125550.1	LOW QUALITY PROTEIN: TRIO and F-actin-binding protein	101.195	0.064	5	0.99	0.049	85.742	0
1493	XP_014818635.1	PREDICTED: sorting nexin-12	13.0418	0.514	5	0.87	0.056	100	2e-75
1494	EOB03898.1	Myosin heavy chain, skeletal muscle, adult, partial	182.585	0.209	2	1.32	0.299	100	0
1495	EOA98364.1	Lactoylglutathione lyase, partial	19.7079	0.272	5	0.86	0.103	99.363	1e-113
1496	KQK80003.1	EF-hand calcium-binding domain-containing protein 4A	43.3449	0.017	1	1.14	0.357	93.056	0
1497	EOB05288.1	Phosphorylase b kinase regulatory subunit alpha, liver isoform, partial	136.455	0.008	1	0.96	0.02	97.012	0
1498	XP_013050213.1	PREDICTED: cyclin-dependent kinase 11B isoform X2	82.8424	0.11	7	0.95	0.033	100	0
1499	XP_019467166.1	PREDICTED: ribosomal protein S6 kinase beta-2 isoform X2	33.3761	0.039	1	1	0.058	69.718	5e-121
1500	XP_021132308.1	C2 domain-containing protein 2 isoform X2	71.4134	0.099	4	1.12	0.022	99.817	0
1501	XP_005027523.1	N-acetylgalactosaminyltransferase 7 isoform X2	71.3057	0.138	7	1.06	0.034	100	0
1502	EOB07673.1	Alpha-centractin, partial	39.4513	0.279	7	1.09	0.061	100	0
1503	EOA97468.1	hypothetical protein Anapl_09627	40.4379	0.031	1	0.9	0.208	100	0
1504	XP_010582885.1	PREDICTED: AMP deaminase 2 isoform X1	86.3584	0.041	3	1.02	0.042	98.765	0
1505	XP_015742409.1	PREDICTED: CD63 antigen	13.8385	0.087	1	0.89	0.246	51.02	8e-25
1506	XP_005022538.1	RNA-binding protein 27 isoform X4	114.515	0.013	1	0.88	0.076	92.823	0
1507	EOB08353.1	Steroid receptor RNA activator 1, partial	20.6316	0.142	2	0.64	0.072	100	3e-134
1508	EOB06048.1	Exocyst complex component 6B, partial	80.1516	0.057	3	1.27	0.179	100	0
1509	XP_021257168.1	nidogen-2	147.917	0.072	8	1.64	0.029	83.761	0
1510	XP_005030073.1	ras-related protein Rab-5A	23.7679	0.381	2	0.95	0.071	100	4e-161
1511	EOA92898.1	Mediator of RNA polymerase II transcription subunit 25, partial	7.23571	0.145	1	1.16	0.148	100	2e-39
1512	XP_005014850.1	extracellular fatty acid-binding protein-like	20.1964	0.107	2	1.2	0.477	100	1e-127
1513	XP_013055649.1	PREDICTED: vacuolar protein sorting-associated protein 37C	39.3959	0.025	1	1.02	0.09	92.308	0
1514	EOB08401.1	28S ribosomal protein S36, mitochondrial, partial	7.48079	0.353	2	1.4	0.284	100	6e-42
1515	EOB06970.1	Component of gems 4, partial	110.818	0.049	4	0.93	0.06	100	0
1516	XP_012949709.1	protein kinase C and casein kinase substrate in neurons protein 3 isoform X2	51.0969	0.167	6	1.14	0.065	100	0
1517	XP_021257445.1	low-density lipoprotein receptor-related protein 5 isoform X1	53.5029	0.038	1	1.15	0.269	99.548	0
1518	XP_010581714.1	PREDICTED: general transcription factor IIF subunit 2 isoform X2	29.7293	0.126	4	0.93	0.028	96.565	0
1519	XP_013057703.1	PREDICTED: R3H domain-containing protein 2	112.656	0.025	2	1.08	0.237	98.45	0
1520	XP_010395597.1	eukaryotic initiation factor 4A-II	44.8772	0.469	11	0.91	0.052	99.744	0
1521	XP_012959692.1	activating signal cointegrator 1 complex subunit 2 isoform X1	87.1838	0.028	2	0.99	0.02	100	0
1522	XP_009913720.1	PREDICTED: elongation factor 1-delta isoform X1	80.2977	0.141	1	0.99	0.098	72.703	0
1523	XP_013054512.1	PREDICTED: LOW QUALITY PROTEIN: trimethyllysine dioxygenase, mitochondrial	49.4458	0.093	4	1.01	0.127	96.941	0
1524	XP_021123885.1	exocyst complex component 6 isoform X4	90.3621	0.014	1	0.96	0.114	100	0
1525	EOA97669.1	Serine/threonine-protein kinase RIO2, partial	11.3658	0.124	1	0.74	0.091	100	2e-66
1526	NP_001004397.1	splicing factor 3A subunit 2	35.2121	0.121	4	0.85	0.013	100	0
1527	EOB07121.1	Ribosome biogenesis protein NSA2-like protein, partial	28.0266	0.113	3	0.77	0.055	100	2e-173
1528	EOB02138.1	hypothetical protein Anapl_07241	21.7394	0.049	1	0.87	0.12	100	4e-138
1529	EOB07246.1	Histone demethylase JARID1A, partial	188.983	0.026	4	1.06	0.063	100	0
1530	OPJ62012.1	UV excision repair RAD23-like protein B	57.4341	0.082	5	1.04	0.093	91.5	0
1531	XP_011599383.1	PREDICTED: alpha-1,3-mannosyl-glycoprotein 2-beta-N-acetylglucosaminyltransferase	49.6747	0.175	7	1	0.053	88.479	0
1532	XP_005446165.1	PREDICTED: LOW QUALITY PROTEIN: neuron navigator 2	250.453	0.005	1	1.67	0.282	96.929	0
1533	XP_001234274.2	PREDICTED: single-stranded DNA-binding protein 2 isoform X1	37.8617	0.028	1	0.88	0.111	99.722	0
1534	XP_005010147.1	pre-mRNA-processing factor 40 homolog A isoform X4	100.103	0.096	8	1.07	0.048	99.529	0
1535	XP_005012902.1	spliceosome-associated protein CWC15 homolog	26.6994	0.065	2	0.82	0.046	100	6e-167
1536	XP_005016846.1	ribosomal RNA small subunit methyltransferase NEP1, partial	20.9911	0.27	4	0.92	0.144	100	2e-138
1537	EOA95020.1	Calcium-binding mitochondrial carrier protein SCaMC-1, partial	46.3359	0.285	9	1.09	0.069	100	0
1538	XP_005016510.2	glutamyl-tRNA(Gln) amidotransferase subunit A, mitochondrial isoform X2	65.9179	0.02	1	0.99	0.211	99.804	0
1539	XP_013027362.1	PREDICTED: tax1-binding protein 1 isoform X3	86.6882	0.024	2	0.83	0.105	99.329	0
1540	XP_011363792.1	PREDICTED: cullin-1	86.3333	0.076	6	0.94	0.032	95.984	0
1541	EOA94488.1	Polycomb complex protein BMI-1, partial	34.1459	0.051	2	1.02	0.063	100	0
1542	EOA94671.1	Retrograde Golgi transport protein RGP1-like protein, partial	29.2357	0.031	1	1.06	0.249	100	0
1543	EOA96500.1	Nicotinamide mononucleotide adenylyltransferase 1, partial	11.744	0.107	1	1.04	0.099	94.845	2e-60
1544	EOA97593.1	Transcriptional repressor p66-alpha	9.66497	0.159	1	0.63	0.137	100	4e-54
1545	OPJ87749.1	39S ribosomal protein L28, mitochondrial	28.9985	0.219	5	0.94	0.074	86.235	3e-154
1546	XP_010568419.1	PREDICTED: hematopoietic lineage cell-specific protein-like	53.8075	0.021	1	0.87	0.089	89.278	0
1547	XP_012957458.2	3-hydroxyisobutyrate dehydrogenase, mitochondrial	32.6253	0.16	3	0.99	0.052	100	0
1548	XP_010564602.1	PREDICTED: nucleoporin Nup37	30.9333	0.248	3	0.99	0.013	80.675	0
1549	EOB07654.1	Serum paraoxonase/arylesterase 2, partial	33.3178	0.071	2	1.2	0.11	100	0
1550	XP_013044798.1	PREDICTED: ribosome maturation protein SBDS	19.2843	0.11	2	0.98	0.015	100	1e-114
1551	XP_011569511.1	PREDICTED: pterin-4-alpha-carbinolamine dehydratase 2 isoform X2	10.8555	0.223	2	1.19	0.027	100	9e-65
1552	XP_021123625.1	protein PRRC2B isoform X6	234.405	0.016	3	0.86	0.125	99.906	0
1553	XP_009811977.1	PREDICTED: Golgi apparatus protein 1	121.245	0.221	23	1.25	0.035	99.902	0
1554	EOB07908.1	Neuroblastoma-amplified gene protein, partial	264.789	0.058	13	1.07	0.068	100	0
1555	XP_014792504.1	PREDICTED: V-type proton ATPase subunit H	55.7961	0.092	1	1.05	0.04	100	0
1556	EOA97712.1	Rho GDP-dissociation inhibitor 2, partial	23.2207	0.103	1	0.72	0.072	100	3e-148
1557	EOB08528.1	Stromal membrane-associated protein 1, partial	47.4692	0.027	1	0.89	0.047	100	0
1558	EOB01500.1	Centrosomal protein of 63 kDa, partial	82.5759	0.011	1	0.92	0.038	100	0
1559	EOB08637.1	Rho GTPase-activating protein 18, partial	71.45	0.021	1	1.09	0.283	100	0
1560	EOB08427.1	GPI transamidase component PIG-S, partial	48.3364	0.056	1	1.06	0.082	100	0
1561	EOA93353.1	Histidine triad nucleotide-binding protein 1, partial	9.76602	0.225	1	0.86	0.192	100	5e-60
1562	XP_021123455.1	poly(A) RNA polymerase, mitochondrial	59.5236	0.116	5	0.99	0.077	100	0
1563	OWK51344.1	Transmembrane emp24 domain-containing protein 4	17.7091	0.245	4	1.17	0.058	98.675	1e-108
1564	XP_021125563.1	eukaryotic translation initiation factor 3 subunit D	61.1246	0.17	4	0.85	0.069	95.113	0
1565	XP_012963843.1	LOW QUALITY PROTEIN: protein-L-isoaspartate(D-aspartate) O-methyltransferase-like	27.206	0.141	3	1.16	0.23	100	0
1566	XP_005020888.1	peroxiredoxin-1	22.5695	0.367	6	1.07	0.09	100	2e-145
1567	XP_008489663.1	PREDICTED: serine/threonine-protein phosphatase 2A activator isoform X1	36.6026	0.275	7	0.81	0.034	87.926	0
1568	XP_005016764.1	platelet glycoprotein 4	52.9814	0.028	1	0.72	0.109	100	0
1569	XP_005014732.1	OTU domain-containing protein 4 isoform X3	117.076	0.015	1	0.84	0.424	99.904	0
1570	XP_013050497.1	PREDICTED: palmitoyltransferase ZDHHC7 isoform X1	35.2354	0.037	1	1	0.033	99.317	0
1571	XP_008502761.1	PREDICTED: kelch domain-containing protein 2	46.8365	0.022	1	0.81	0.162	99.509	0
1572	EOA94377.1	26S proteasome non-ATPase regulatory subunit 3, partial	45.3487	0.251	9	1.04	0.047	100	0
1573	OXB62673.1	hypothetical protein ASZ78_006492	27.9786	0.071	2	0.98	0.034	96.471	1e-179
1574	XP_012962912.1	collagen alpha-1(XXVI) chain isoform X1	50.4574	0.038	2	1.13	0.012	94.705	0
1575	XP_005239621.2	PREDICTED: INO80 complex subunit B, partial	27.1447	0.038	1	0.96	0.057	91.139	1e-136
1576	EOB04817.1	Myotubularin-related protein 13, partial	208.181	0.027	5	1.1	0.093	100	0
1577	XP_010306529.1	PREDICTED: hemoglobin subunit rho	13.4359	0.076	1	0.97	0.155	97.17	8e-72
1578	EOB00155.1	BAG family molecular chaperone regulator 3, partial	52.5058	0.151	5	0.91	0.072	100	0
1579	EOB09042.1	Collagen alpha-2(IV) chain, partial	163.989	0.054	5	0.72	0.03	100	0
1580	EOB02028.1	Cytochrome b-c1 complex subunit 2, mitochondrial, partial	47.6257	0.33	12	1.09	0.04	100	0
1581	EOA96295.1	Uncharacterized protein C12orf43, partial	12.8631	0.112	1	0.87	0.092	100	2e-80
1582	EOB07378.1	Protein transport protein Sec24A, partial	118.012	0.136	11	0.96	0.029	97.488	0
1583	XP_013057074.1	PREDICTED: UDP-glucose:glycoprotein glucosyltransferase 2, partial	174.939	0.142	19	1.17	0.032	98.373	0
1584	EOA93122.1	Bromodomain adjacent to zinc finger domain protein 2A, partial	51.9846	0.053	3	0.89	0.073	100	0
1585	XP_013026261.1	PREDICTED: LOW QUALITY PROTEIN: calreticulin-like, partial	60.5613	0.309	22	1.11	0.024	97.753	0
1586	EOA93957.1	Elongation factor 1-gamma, partial	18.2639	0.091	1	1.02	0.031	100	4e-113
1587	EOA95254.1	4-trimethylaminobutyraldehyde dehydrogenase, partial	50.6957	0.286	9	1.18	0.074	100	0
1588	XP_005018880.1	protein FAM107B	15.6302	0.076	1	1.01	0.126	100	4e-87
1589	EOB05605.1	hypothetical protein Anapl_10706	53.3116	0.027	1	1.25	0.198	100	0
1590	EOA96760.1	CWF19-like protein 2, partial	102.042	0.055	4	0.83	0.105	100	0
1591	XP_021240522.1	TGF-beta-activated kinase 1 and MAP3K7-binding protein 1 isoform X2	51.363	0.028	1	0.8	0.155	98.639	0
1592	XP_005009244.1	kelch-like protein 31	71.8328	0.022	1	0.95	0.17	100	0
1593	XP_005013449.1	eukaryotic translation initiation factor 5B	123.418	0.142	15	1.01	0.011	100	0
1594	XP_003210409.2	PREDICTED: probable tRNA(His) guanylyltransferase isoform X1	34.8674	0.037	1	0.73	0.117	92.881	0
1595	XP_011586847.1	PREDICTED: peptidylprolyl isomerase domain and WD repeat-containing protein 1	72.6083	0.075	4	0.94	0.067	95.563	0
1596	XP_021127859.1	glycerophosphocholine phosphodiesterase GPCPD1 isoform X2	73.3438	0.017	1	1.03	0.245	100	0
1597	NP_001006300.1	protein RER1	23.113	0.041	1	1.24	0.132	100	6e-145
1598	APB08796.1	MAVS	64.811	0.126	6	0.81	0.098	100	0
1599	XP_005010095.1	dual specificity protein phosphatase 16	74.3579	0.011	1	1.59	0.101	100	0
1600	EOA98479.1	Protein ERGIC-53, partial	49.7318	0.149	8	1.14	0.068	100	0
1601	XP_005010399.1	LOW QUALITY PROTEIN: UDP-GlcNAc:betaGal beta-1,3-N-acetylglucosaminyltransferase 7	46.9212	0.057	1	0.97	0.423	94.878	0
1602	XP_012955510.2	homocysteine-responsive endoplasmic reticulum-resident ubiquitin-like domain member 1 protein, partial	43.2615	0.065	2	0.99	0.031	99.706	0
1603	XP_010563498.1	PREDICTED: prolow-density lipoprotein receptor-related protein 1	68.5962	0.155	8	1.21	0.095	82.107	0
1604	EOB02884.1	L-2-hydroxyglutarate dehydrogenase, mitochondrial, partial	42.5484	0.074	2	1.2	0.062	100	0
1605	XP_009080800.1	PREDICTED: 39S ribosomal protein L52, mitochondrial, partial	14.1335	0.183	2	1.08	0.06	68.657	1e-25
1606	XP_005029979.1	macrophage receptor MARCO isoform X2	45.8114	0.02	1	0.88	0.042	92.05	0
1607	XP_014136045.1	PREDICTED: 60S ribosomal protein L36a	13.3252	0.221	4	0.75	0.117	99.074	3e-72
1608	XP_012955479.1	SUMO-activating enzyme subunit 2 isoform X2	61.0926	0.2	10	1.01	0.05	100	0
1609	EOB07363.1	Isobutyryl-CoA dehydrogenase, mitochondrial, partial	39.9186	0.166	5	0.98	0.045	100	0
1610	KFM02749.1	Nuclear mitotic apparatus protein 1, partial	29.6542	0.091	2	1.03	0.196	79.412	7e-82
1611	EOB02326.1	Malate dehydrogenase, cytoplasmic, partial	36.7413	0.326	12	0.91	0.049	100	0
1612	KFP20738.1	Rho guanine nucleotide exchange factor 11, partial	63.9935	0.012	1	1.17	0.107	84.601	0
1613	NP_990822.1	78 kDa glucose-regulated protein precursor	72.1734	0.489	29	1.04	0.028	99.387	0
1614	XP_012949023.1	alpha-aminoadipic semialdehyde synthase, mitochondrial isoform X2	98.5072	0.138	9	1.09	0.022	100	0
1615	EOA95614.1	RNA-binding protein 5, partial	86.4603	0.114	8	0.96	0.03	100	0
1616	OXB75819.1	hypothetical protein H355_009452	32.8609	0.162	4	0.84	0.048	82.576	1e-152
1617	XP_009582305.1	PREDICTED: putative polypeptide N-acetylgalactosaminyltransferase-like protein 3	27.1459	0.043	1	0.84	0.089	100	4e-174
1618	XP_021234281.1	amyloid beta A4 precursor protein-binding family A member 3	90.2624	0.023	2	0.95	0.062	81.399	0
1619	XP_012947062.2	transmembrane 9 superfamily member 4, partial	75.4254	0.111	6	1.14	0.003	100	0
1620	XP_011573402.1	PREDICTED: fibroblast growth factor receptor 1 isoform X2	91.7468	0.038	1	1.05	0.119	96.822	0
1621	XP_012958206.1	centromere protein R	21.1459	0.031	1	0.73	0.096	100	7e-119
1622	XP_005009648.1	E3 ubiquitin-protein ligase RNF146 isoform X1	38.6886	0.023	1	0.92	0.027	99.716	0
1623	XP_013030786.1	PREDICTED: costars family protein ABRACL isoform X1	9.09688	0.222	2	0.9	0.078	98.765	1e-51
1624	XP_021143623.1	ubiquitin-conjugating enzyme E2 variant 1	15.9611	0.179	1	0.89	0.06	100	5e-100
1625	XP_005023591.1	calcineurin-binding protein cabin-1 isoform X2	250.419	0.014	3	0.9	0.114	98.59	0
1626	EOB01489.1	DNA primase large subunit, partial	53.9854	0.049	2	0.81	0.184	100	0
1627	XP_013031310.1	PREDICTED: probable ATP-dependent RNA helicase DDX46 isoform X2	118.621	0.164	1	1.02	0.076	96.17	0
1628	EOA99026.1	5'-3' exoribonuclease 2, partial	104.084	0.135	1	1.12	0.242	100	0
1629	EOB01160.1	H/ACA ribonucleoprotein complex subunit 1, partial	20.041	0.246	3	1.1	0.062	100	6e-126
1630	KFO79218.1	Homeobox protein Hox-C8, partial	7.42298	0.305	2	0.87	0.153	100	3e-36
1631	XP_014728285.1	PREDICTED: ribonuclease P protein subunit p14	13.2193	0.067	1	0.78	0.146	92.233	6e-63
1632	EOB00215.1	PH domain leucine-rich repeat-containing protein phosphatase, partial	131.336	0.007	1	0.94	0.306	97.106	0
1633	XP_020652706.1	macrophage erythroblast attacher isoform X1	39.7545	0.024	1	0.49	0.026	100	0
1634	XP_009897829.1	PREDICTED: alpha-1,6-mannosyl-glycoprotein 2-beta-N-acetylglucosaminyltransferase	51.9024	0.097	4	1.2	0.085	85.466	0
1635	XP_009682657.1	PREDICTED: periodic tryptophan protein 1 homolog	56.6823	0.065	2	0.88	0.078	90.476	0
1636	EOA93809.1	Spermatogenesis-associated protein 20	20.0661	0.061	1	1.16	0.198	100	6e-131
1637	XP_010570321.1	PREDICTED: COUP transcription factor 2 isoform X3	19.4423	0.14	1	0.99	0.043	98.621	4e-102
1638	XP_005021035.1	proteasome subunit alpha type-1	27.721	0.114	3	1.05	0.094	100	0
1639	XP_005020831.2	MDS1 and EVI1 complex locus protein EVI1 isoform X1	118.153	0.012	1	0.76	0.155	100	0
1640	XP_015155704.1	PREDICTED: serine--tRNA ligase, mitochondrial	20.8435	0.149	2	1	0.289	77.477	4e-47
1641	EOB00538.1	Fatty-acid amide hydrolase 2, partial	57.9169	0.065	3	1.11	0.112	99.786	0
1642	EOA99587.1	10 kDa heat shock protein, mitochondrial, partial	9.16505	0.674	2	1.21	0.094	100	3e-54
1643	EOB05340.1	Cleavage and polyadenylation specificity factor subunit 3, partial	73.928	0.085	6	0.89	0.034	100	0
1644	XP_021125349.1	desmoglein-2	103.859	0.022	2	1.02	0.163	82.684	0
1645	XP_005023491.1	ribosome production factor 2 homolog	35.141	0.102	3	0.8	0.034	100	0
1646	XP_005013631.1	SEC14 domain and spectrin repeat-containing protein 1 isoform X1	77.8834	0.024	1	1.1	0.074	100	0
1647	XP_021270027.1	endophilin-B2 isoform X4	42.888	0.091	3	1.04	0.142	98.438	0
1648	XP_021230394.1	probable ATP-dependent RNA helicase DDX56, partial	43.171	0.174	5	0.9	0.166	85.319	0
1649	XP_013054136.1	PREDICTED: spectrin alpha chain, non-erythrocytic 1 isoform X5	280.928	0.324	79	1.24	0.066	98.087	0
1650	EOB07871.1	hypothetical protein Anapl_01695, partial	8.07305	0.212	1	0.81	0.083	100	9e-50
1651	XP_005016222.1	SH3 domain-binding protein 2 isoform X1	60.3313	0.03	1	1.09	0.29	100	0
1652	EOB03912.1	Putative ATP-dependent RNA helicase DDX17, partial	67.5006	0.267	7	1.2	0.068	100	0
1653	XP_005021939.1	raftlin-2 isoform X1	49.0848	0.146	5	1.24	0.122	98.856	0
1654	XP_005026145.1	cAMP-dependent protein kinase type I-alpha regulatory subunit	43.5282	0.353	10	1.01	0.082	100	0
1655	EOB06727.1	Histone H1.10, partial	18.6953	0.342	1	0.97	0.177	100	7e-106
1656	XP_005018511.1	meiosis arrest female protein 1 isoform X1	196.834	0.018	4	0.93	0.049	100	0
1657	EOA95774.1	Protein LTV1-like protein, partial	53.5686	0.078	3	0.82	0.098	100	0
1658	XP_009811082.1	PREDICTED: serine/threonine-protein kinase MST4	46.6638	0.148	3	0.96	0.156	99.029	0
1659	XP_005011507.2	39S ribosomal protein L39, mitochondrial, partial	38.987	0.199	6	0.88	0.031	99.045	0
1660	XP_021133668.1	RNA-binding protein 40	47.7054	0.024	1	0.95	0.043	100	0
1661	EOA95616.1	1,4-alpha-glucan-branching enzyme, partial	75.0836	0.009	1	0.85	0.135	100	0
1662	EOB05542.1	GC-rich sequence DNA-binding factor-like protein, partial	88.7256	0.054	3	0.98	0.036	100	0
1663	XP_005013778.1	putative helicase MOV-10	127.123	0.099	1	1.48	0.225	98.378	0
1664	EOA96734.1	Interferon-induced GTP-binding protein Mx, partial	71.4917	0.037	2	1.62	0.587	100	0
1665	XP_011576710.1	PREDICTED: proteasome inhibitor PI31 subunit isoform X1	29.5809	0.074	1	0.89	0.017	87.823	3e-170
1666	EOA96010.1	Calpain-7, partial	89.7472	0.013	1	1.07	0.094	100	0
1667	XP_012953956.1	eukaryotic elongation factor 2 kinase isoform X3	77.5985	0.086	4	1.12	0.016	93.481	0
1668	EOA99565.1	Serine/threonine-protein kinase MRCK alpha, partial	187.208	0.036	4	1.03	0.041	100	0
1669	EOB06263.1	Apoptosis inhibitor 5, partial	53.508	0.188	9	1.19	0.205	100	0
1670	EOB03548.1	Lactation elevated protein 1, partial	50.3217	0.06	1	1.13	0.196	100	0
1671	XP_012958173.1	serpin B6-like	43.0237	0.1	3	1.18	0.608	100	0
1672	XP_005024307.1	nucleolar complex protein 2 homolog, partial	94.9182	0.106	10	0.88	0.056	99.721	0
1673	EOB02667.1	Ubiquitin carboxyl-terminal hydrolase 47, partial	154.402	0.132	17	0.85	0.026	100	0
1674	XP_013036842.1	PREDICTED: periodic tryptophan protein 2 homolog	100.777	0.087	7	0.82	0.081	94.714	0
1675	XP_021236048.1	talin-1 isoform X2	273.728	0.35	62	1.02	0.019	99.41	0
1676	XP_005030103.1	two pore calcium channel protein 1 isoform X3	94.2907	0.014	1	1.42	0.15	99.876	0
1677	EOB03611.1	Inositol monophosphatase, partial	28.1275	0.163	4	0.82	0.029	100	0
1678	XP_012947435.2	LOW QUALITY PROTEIN: nucleolar RNA helicase 2	31.9143	0.277	7	0.82	0.024	100	4e-177
1679	EOA97414.1	Enhancer of polycomb-like protein 2, partial	83.8765	0.015	1	0.88	0.067	100	0
1680	XP_005012057.1	transmembrane protein 94 isoform X3	152.953	0.006	1	0.88	0.066	98.603	0
1681	XP_005026364.1	tryptophan--tRNA ligase, mitochondrial	36.7505	0.027	1	1.17	0.017	99.392	0
1682	XP_011572686.1	PREDICTED: protein FAM13A isoform X4	73.0526	0.013	1	1.02	0.208	96.349	0
1683	XP_021129678.1	serine/threonine-protein phosphatase 6 regulatory ankyrin repeat subunit B isoform X12	105.883	0.034	3	0.95	0.052	99.896	0
1684	XP_005025964.1	uncharacterized protein LOC101800187	116.412	0.044	4	1.19	0.077	98.401	0
1685	XP_005026412.1	protein LZIC	21.507	0.205	4	0.92	0.027	100	4e-133
1686	EOA96721.1	hypothetical protein Anapl_18018	16.8624	0.092	1	0.97	0.117	100	2e-104
1687	XP_021132558.1	adenylyltransferase and sulfurtransferase MOCS3, partial	37.9453	0.027	1	0.85	0.053	100	0
1688	EOB06430.1	Protein DDI1-like protein 2, partial	39.0669	0.216	5	0.96	0.095	100	0
1689	EOB06403.1	CD9 antigen, partial	22.9007	0.044	1	0.94	0.07	100	4e-147
1690	XP_005023069.1	N-acylneuraminate cytidylyltransferase	40.0161	0.124	4	0.91	0.027	100	0
1691	EOB00056.1	2-oxoglutarate dehydrogenase E1 component, mitochondrial, partial	45.3511	0.274	5	0.97	0.133	100	0
1692	XP_021125040.1	metastasis-associated protein MTA3 isoform X2	63.2205	0.126	5	0.8	0.064	100	0
1693	XP_012958358.1	electron transfer flavoprotein regulatory factor 1	10.1915	0.106	1	1.08	0.03	100	2e-53
1694	XP_005013042.1	rho GTPase-activating protein 25 isoform X2	72.7859	0.046	2	0.82	0.065	100	0
1695	XP_021387897.1	ubiquitin-associated protein 2-like isoform X2	111.508	0.042	3	0.92	0.145	90.134	0
1696	NP_990010.1	twist-related protein 2	18.2301	0.056	1	1.19	0.123	100	2e-113
1697	XP_012959327.1	serine/threonine-protein kinase greatwall isoform X1	98.1841	0.006	1	1.06	0.012	98.657	0
1698	EOB06350.1	Ankyrin repeat domain-containing protein 17, partial	260.899	0.057	5	1.01	0.094	100	0
1699	EOA99900.1	SMEK-like protein 1, partial	92.4245	0.068	4	1.04	0.109	100	0
1700	EOA97812.1	TBC1 domain family member 15, partial	77.3192	0.064	4	0.91	0.053	100	0
1701	XP_003641442.3	PREDICTED: importin-7	120.592	0.122	12	0.94	0.066	99.807	0
1702	NP_001025710.1	cellular retinoic acid-binding protein 1	15.8059	0.35	5	0.65	0.047	100	1e-98
1703	KQK81725.1	Rho-related GTP-binding protein RhoE	14.4993	0.109	1	1.92	1.409	100	9e-92
1704	EOA93770.1	SWI/SNF-related matrix-associated actin-dependent regulator of chromatin subfamily E member 1, partial	44.9967	0.142	6	1.03	0.043	100	0
1705	EOB07468.1	Selenoprotein S, partial	15.4171	0.115	1	0.68	0.083	100	8e-95
1706	XP_013057811.1	PREDICTED: killer cell lectin-like receptor subfamily B member 1B allele C	16.3239	0.035	1	0.94	0.256	89.051	2e-83
1707	XP_013051410.1	PREDICTED: guanine nucleotide-binding protein subunit alpha-14 isoform X1	42.5636	0.097	1	1.2	0.101	100	0
1708	EOB03931.1	Putative GTP-binding protein RAY-like, partial	20.0761	0.051	1	1.04	0.204	100	4e-130
1709	XP_012954052.1	palladin isoform X1	152.726	0.14	1	0.99	0.162	97.53	0
1710	XP_005018709.1	E3 ubiquitin-protein ligase SH3RF1	93.7808	0.01	1	0.81	0.06	100	0
1711	EOB08344.1	Ubiquitin domain-containing protein 2, partial	24.0802	0.114	2	1.27	0.045	100	4e-157
1712	XP_005028922.2	transcription termination factor 4, mitochondrial, partial	16.8094	0.136	2	0.92	0.036	100	1e-97
1713	XP_005025416.3	protein-associating with the carboxyl-terminal domain of ezrin	66.1957	0.017	1	0.99	0.1	100	0
1714	XP_009979442.1	PREDICTED: chromatin accessibility complex protein 1	15.2335	0.058	1	0.74	0.009	92.701	1e-76
1715	XP_021131497.1	histone deacetylase 4 isoform X8	118.232	0.031	3	0.85	0.06	100	0
1716	XP_011592596.1	PREDICTED: lactadherin isoform X3	61.0738	0.093	4	0.91	0.046	87.949	0
1717	XP_021249329.1	caspase recruitment domain-containing protein 8-like isoform X1	57.0842	0.022	1	0.98	0.131	79.568	0
1718	EOA93166.1	Ubiquitin-conjugating enzyme E2 R1, partial	18.2717	0.08	1	0.55	0.014	100	1e-117
1719	XP_005139843.1	PREDICTED: hepatoma-derived growth factor, partial	8.83034	0.113	1	0.94	0.138	100	6e-45
1720	OXB82712.1	hypothetical protein H355_000410	49.8552	0.045	2	0.93	0.118	99.764	0
1721	EOB05162.1	UPF0487 protein C17orf71, partial	101.244	0.026	2	1	0.089	100	0
1722	EOB05572.1	Replication factor C subunit 3, partial	37.6183	0.104	4	0.95	0.018	100	0
1723	XP_013043979.1	PREDICTED: adenosine deaminase	41.0805	0.025	1	0.94	0.071	94.798	0
1724	EOA95941.1	Ankyrin repeat domain-containing protein 52, partial	116.601	0.019	1	0.51	0.047	100	0
1725	EOA95276.1	Macoilin, partial	73.5891	0.017	1	0.91	0.111	100	0
1726	EOB01397.1	Scaffold attachment factor B1, partial	92.153	0.127	4	0.86	0.13	100	0
1727	XP_009866842.1	PREDICTED: suppressor of fused homolog, partial	37.1128	0.09	2	0.84	0.028	72.241	1e-138
1728	XP_005026639.1	protein CMSS1 isoform X3	23.6356	0.098	2	0.86	0.049	100	1e-147
1729	NP_001007474.1	dolichyl-diphosphooligosaccharide--protein glycosyltransferase subunit DAD1	28.2921	0.086	2	1.24	0.056	93.651	2e-75
1730	EOA96694.1	Protein LAP4, partial	162.925	0.121	13	1.02	0.064	100	0
1731	XP_005023965.1	EMILIN-3	84.5444	0.036	2	1.11	0.045	100	0
1732	EOB01958.1	UPF0609 protein C4orf27, partial	34.3893	0.088	2	0.74	0.154	100	0
1733	XP_011570177.1	PREDICTED: extended synaptotagmin-2 isoform X3	96.0705	0.139	10	1.12	0.098	97.793	0
1734	XP_021130550.1	serine/threonine-protein kinase haspin	90.5351	0.017	1	1.18	0.489	100	0
1735	XP_005016842.2	ubiquitin carboxyl-terminal hydrolase 5	91.5659	0.151	11	0.93	0.081	100	0
1736	XP_005024015.1	serine/threonine-protein kinase 38 isoform X1	54.5074	0.067	2	1.01	0.072	100	0
1737	EOB05672.1	Myoferlin, partial	234.848	0.176	30	1.24	0.042	100	0
1738	XP_005012815.1	anthrax toxin receptor 2	20.9791	0.074	1	1.2	0.101	99.259	5e-89
1739	EOB02340.1	tRNA pseudouridine synthase A, partial	34.9216	0.026	1	1.03	0.088	100	0
1740	EOA95954.1	Integrin alpha-3, partial	29.4062	0.039	1	1.13	0.137	100	0
1741	EOB03386.1	Protein tyrosine phosphatase type IVA 3, partial	20.9366	0.188	2	0.85	0.063	100	6e-135
1742	XP_012962347.2	FK506-binding protein 15, partial	131.582	0.117	2	1.07	0.182	96.045	0
1743	XP_013027779.1	PREDICTED: low molecular weight phosphotyrosine protein phosphatase isoform X2	17.6197	0.342	1	0.56	0.065	99.306	6e-105
1744	EOB08070.1	Tyrosine-protein phosphatase non-receptor type 1, partial	48.8528	0.249	9	0.93	0.119	100	0
1745	EOA98212.1	Hypoxanthine-guanine phosphoribosyltransferase, partial	24.6217	0.16	3	0.83	0.036	100	6e-155
1746	EOA93189.1	cAMP-specific 3',5'-cyclic phosphodiesterase 4C, partial	5.20682	0.191	1	0.93	0.165	100	4e-25
1747	EOB05152.1	Lysophosphatidic acid receptor 1, partial	32.1521	0.021	1	1.15	0.046	100	0
1748	XP_013051207.1	PREDICTED: otogelin-like protein	223.102	0.003	1	0.72	0.15	91.637	0
1749	XP_010006762.1	PREDICTED: tubulin beta-3 chain	22.7794	0.495	1	0.85	0.008	100	3e-149
1750	XP_011580034.1	PREDICTED: dehydrogenase/reductase SDR family member 13	52.0828	0.017	1	1.01	0.23	86.989	3e-149
1751	XP_005021324.1	annexin A4	33.1475	0.242	5	0.9	0.022	100	0
1752	XP_005146709.1	PREDICTED: coiled-coil domain-containing protein 58	5.97207	0.44	2	1	0.091	92.5	1e-19
1753	XP_013049110.1	PREDICTED: glycerol-3-phosphate dehydrogenase, mitochondrial	77.1759	0.2	11	1.08	0.014	94.635	0
1754	EOA96154.1	RNA-binding motif, single-stranded-interacting protein 1, partial	41.4252	0.132	2	1.03	0.068	100	0
1755	EOA95684.1	High affinity copper uptake protein 1, partial	21.5656	0.057	1	0.97	0.121	100	8e-141
1756	XP_005029617.1	oxidoreductase NAD-binding domain-containing protein 1 isoform X1	35.6662	0.038	1	1.32	0.419	100	0
1757	XP_013057509.1	PREDICTED: solute carrier family 25 member 51	25.9916	0.075	2	1.1	0.096	98.086	2e-150
1758	EOA94665.1	Leucine zipper protein 1, partial	117.585	0.029	3	0.85	0.039	100	0
1759	EOA96253.1	Sin3 histone deacetylase corepressor complex component SDS3, partial	24.3219	0.038	1	0.92	0.058	100	3e-151
1760	XP_014744313.1	PREDICTED: zonadhesin-like	168.739	0.02	1	1.11	0.359	59.935	0
1761	EOB07901.1	Collagen triple helix repeat-containing protein 1, partial	21.3083	0.285	5	0.84	0.015	100	4e-140
1762	EOB00851.1	Conserved oligomeric Golgi complex subunit 2, partial	81.641	0.029	2	1.36	0.279	100	0
1763	XP_021131792.1	Golgi-specific brefeldin A-resistance guanine nucleotide exchange factor 1 isoform X2	201.032	0.071	11	1.16	0.061	99.774	0
1764	EOA95320.1	UBX domain-containing protein 7, partial	53.2913	0.049	2	0.81	0.011	100	0
1765	EOB02964.1	Multiple inositol polyphosphate phosphatase 1	43.9631	0.081	1	0.93	0.163	100	0
1766	EOA93914.1	40S ribosomal protein S18	14.4678	0.45	8	0.87	0.042	100	2e-90
1767	XP_007663176.1	PREDICTED: heat shock cognate 71 kDa protein	69.0873	0.443	20	0.91	0.036	96.584	0
1768	NP_001232198.1	proteasome subunit alpha type-6	27.7719	0.28	7	1.06	0.11	99.593	0
1769	XP_015153526.1	PREDICTED: neural cell adhesion molecule 1 isoform X8	119.936	0.141	12	1.06	0.033	97.477	0
1770	OPJ77832.1	hypothetical protein AV530_000124	19.5733	0.056	1	0.9	0.162	80.537	3e-83
1771	XP_011584565.1	PREDICTED: sushi, von Willebrand factor type A, EGF and pentraxin domain-containing protein 1, partial	397.744	0.007	2	0.83	0.098	89.423	0
1772	EOB01491.1	Bullous pemphigoid antigen 1, isoforms 6/9/10, partial	850.251	0.037	26	0.93	0.038	100	0
1773	OPJ67580.1	pre-B-cell leukemia transcription factor 3 isoform B	39.4563	0.085	1	2.34	2.245	99.373	0
1774	OPJ83946.1	hypothetical protein AV530_004629	19.4842	0.04	1	0.91	0.41	87.5	1e-69
1775	XP_021250112.1	sec1 family domain-containing protein 2 isoform X1	70.0784	0.119	8	1.05	0.083	84.568	0
1776	XP_013048154.1	PREDICTED: COX assembly mitochondrial protein homolog, partial	11.806	0.092	1	1.24	0.214	100	3e-66
1777	XP_005013141.1	A-kinase anchor protein 8 isoform X4	85.1712	0.067	1	1	0.063	98.069	0
1778	EOA96318.1	Adipocyte adhesion molecule, partial	40.7437	0.079	3	0.94	0.056	100	0
1779	EOA99954.1	ATP-binding cassette sub-family D member 4, partial	61.3144	0.015	1	0.92	0.168	100	0
1780	CAG31919.1	hypothetical protein RCJMB04_13j24	40.8832	0.068	1	1.1	0.22	84	5e-125
1781	EOA95702.1	Haloacid dehalogenase-like hydrolase domain-containing protein 3, partial	22.3951	0.105	2	1.17	0.136	100	3e-146
1782	AMY98971.1	mitochondrial acyl-CoA synthetase family member 2-1	66.2965	0.205	9	0.97	0.008	95.246	0
1783	XP_005009112.1	ras-related protein Rab-20	25.94	0.048	1	1.57	0.274	100	2e-171
1784	XP_017680115.1	PREDICTED: nuclear autoantigenic sperm protein isoform X1	53.4495	0.068	3	0.81	0.117	93.16	0
1785	XP_005021687.1	signal-induced proliferation-associated 1-like protein 1 isoform X1	198.693	0.04	6	0.98	0.024	100	0
1786	XP_021130343.1	SH3 and multiple ankyrin repeat domains protein 2 isoform X8	159.957	0.004	1	0.97	0.289	96.913	0
1787	EOA94919.1	Host cell factor 2, partial	79.3621	0.013	1	0.91	0.037	100	0
1788	EOA97221.1	Scm-like with four MBT domains protein 1, partial	98.4148	0.015	1	0.79	0.078	100	0
1789	EOA96002.1	E3 ubiquitin-protein ligase CBL, partial	90.5756	0.022	2	0.6	0.143	100	0
1790	EOB06035.1	Tetraspanin-12, partial	33.3505	0.039	1	1.03	0.114	100	0
1791	XP_021134001.1	FERM, RhoGEF and pleckstrin domain-containing protein 2 isoform X2	112.664	0.014	1	1.32	0.214	99.898	0
1792	XP_013054951.1	PREDICTED: probable 28S rRNA (cytosine(4447)-C(5))-methyltransferase, partial	78.082	0.157	10	0.82	0.041	93.083	0
1793	XP_019401427.1	PREDICTED: adapter molecule crk isoform X1	34.0421	0.222	6	0.97	0.068	96.405	0
1794	EOB02349.1	Ankyrin repeat and LEM domain-containing protein 2, partial	103.85	0.085	6	0.82	0.037	100	0
1795	XP_005014893.1	dipeptidyl peptidase 2, partial	52.4756	0.109	4	0.95	0.059	100	0
1796	OXB55999.1	hypothetical protein ASZ78_009681, partial	43.4874	0.14	1	0.81	0.128	100	0
1797	XP_017687003.1	PREDICTED: DNA demethylase ALKBH1	33.2261	0.047	1	0.77	0.063	92.537	2e-83
1798	XP_014424651.1	PREDICTED: zinc finger CCHC domain-containing protein 24	18.8192	0.169	2	1.06	0.114	100	2e-116
1799	XP_021154224.1	RNA-binding motif, single-stranded-interacting protein 3 isoform X5	46.0653	0.119	2	1.1	0.091	100	0
1800	KFW84594.1	hypothetical protein N305_14377, partial	16.6827	0.181	3	1	0.077	98.571	3e-38
1801	EOB06063.1	AFG3-like protein 2, partial	85.3473	0.197	14	1.04	0.012	100	0
1802	XP_021124062.1	trifunctional purine biosynthetic protein adenosine-3 isoform X1	106.282	0.131	2	0.71	0.038	96.572	0
1803	OPJ89732.1	malignant T-cell-amplified sequence 1	17.9514	0.185	2	2.11	0.463	86.74	3e-108
1804	XP_012956623.2	zinc finger CCCH-type antiviral protein 1-like	84.1196	0.124	8	1.06	0.021	100	0
1805	EOB04426.1	39S ribosomal protein L50, mitochondrial, partial	15.4789	0.2	3	1.04	0.101	100	2e-95
1806	XP_005017943.1	peroxisomal carnitine O-octanoyltransferase	67.0895	0.061	4	0.81	0.038	99.826	0
1807	XP_423437.4	PREDICTED: interleukin enhancer-binding factor 2 isoform X1	38.9301	0.307	8	1.05	0.017	100	0
1808	EOA95896.1	DnaJ-like protein subfamily B member 14, partial	37.7556	0.116	4	0.89	0.036	100	0
1809	NP_001244132.1	nucleolysin TIAR isoform 2	41.6379	0.156	1	1.05	0.144	98.118	0
1810	XP_013037835.1	PREDICTED: glycine--tRNA ligase	72.3462	0.351	18	0.93	0.06	98.505	0
1811	XP_021133353.1	eukaryotic translation initiation factor 4 gamma 3 isoform X15	196.759	0.102	12	0.99	0.017	99.438	0
1812	XP_005028020.1	talin-2 isoform X1	273.384	0.146	23	1.14	0.042	99.331	0
1813	EOB03540.1	Fibulin-2, partial	138.748	0.142	15	1.66	0.125	100	0
1814	XP_013052197.1	PREDICTED: myosin light chain 4 isoform X1	32.3942	0.076	1	1.03	0.064	88.276	0
1815	EOA95474.1	Kinesin-1 heavy chain, partial	106.11	0.258	15	1.04	0.033	100	0
1816	XP_005013439.2	39S ribosomal protein L30, mitochondrial	13.4864	0.154	2	1.05	0.143	100	1e-79
1817	EOB09239.1	Cyclin-L1, partial	49.8349	0.019	1	1.09	0.182	100	0
1818	XP_010171625.1	PREDICTED: serine protease HTRA2, mitochondrial-like, partial	18.2475	0.158	2	1.09	0.067	95.683	5e-91
1819	EOA95352.1	Tumor necrosis factor receptor superfamily member 6B, partial	33.1938	0.025	1	0.65	0.181	100	0
1820	EOB05266.1	Histone arginine demethylase JMJD6, partial	42.1548	0.132	4	0.87	0.054	100	0
1821	XP_012953517.1	PHD finger protein 20 isoform X3	116.108	0.006	1	0.94	0.06	100	0
1822	XP_021127841.1	pyridoxal kinase	29.6131	0.042	1	1.05	0.053	100	0
1823	OXB75084.1	hypothetical protein H355_015445	17.2639	0.174	1	0.95	0.043	90.132	4e-94
1824	EOA97526.1	39S ribosomal protein L35, mitochondrial, partial	14.3899	0.085	1	0.95	0.096	100	2e-80
1825	XP_005019335.1	torsin-1A-interacting protein 1	33.2723	0.267	5	1.03	0.039	99.573	1e-171
1826	XP_021404803.1	protein C10	13.2116	0.286	3	0.91	0.053	92.913	3e-79
1827	XP_021125799.1	eyes absent homolog 2 isoform X2	59.434	0.015	1	0.98	0.301	100	0
1828	XP_005532993.1	PREDICTED: vitamin K-dependent gamma-carboxylase	77.487	0.039	3	1.21	0.133	80.952	0
1829	XP_012950320.1	glutamyl-tRNA(Gln) amidotransferase subunit B, mitochondrial, partial	54.0303	0.067	3	1.1	0.096	91.767	0
1830	EOA94799.1	E3 ubiquitin-protein ligase TRAF7, partial	72.8939	0.014	1	0.86	0.103	100	0
1831	XP_011587306.1	PREDICTED: protein YIPF3	37.7871	0.058	2	1.1	0.032	90.616	0
1832	XP_009323133.1	PREDICTED: cell differentiation protein RCD1 homolog	33.6339	0.291	8	1.13	0.029	100	0
1833	XP_005016824.2	lysophospholipid acyltransferase 5 isoform X1	51.4357	0.023	1	1.01	0.088	100	0
1834	XP_014792968.1	PREDICTED: cytochrome b-c1 complex subunit 9	7.07667	0.403	2	1.22	0.102	91.935	9e-36
1835	XP_021263185.1	unconventional myosin-Va	220.514	0.092	2	0.91	0.135	97.381	0
1836	XP_013048455.1	PREDICTED: GMP synthase	54.4014	0.19	9	0.99	0.029	100	0
1837	XP_005026168.1	ATP-dependent RNA helicase DHX8	137.108	0.092	8	0.89	0.049	99.916	0
1838	EOA94860.1	Dual specificity protein phosphatase 1, partial	34.8925	0.028	1	1.12	0.105	100	0
1839	XP_009288275.1	PREDICTED: MKL/myocardin-like protein 1	123.163	0.022	2	0.91	0.052	88.715	0
1840	AKV56266.1	SLC25A6	35.9507	0.39	5	0.92	0.035	99.664	0
1841	XP_011600130.1	PREDICTED: SID1 transmembrane family member 2 isoform X4	88.9595	0.016	1	1.05	0.198	93.53	0
1842	EOA98626.1	Chromobox protein-like protein 1, partial	19.0584	0.146	1	0.97	0.144	100	5e-116
1843	EOB02808.1	Integrin beta-5, partial	87.6047	0.043	3	1.26	0.108	100	0
1844	EOB09061.1	Disco-interacting protein 2-like protein C, partial	163.112	0.019	2	0.93	0.068	100	0
1845	XP_021125056.1	leucine-rich PPR motif-containing protein, mitochondrial	98.1365	0.268	1	0.97	0.112	99.4	0
1846	OPJ72139.1	dynactin subunit 2	36.26	0.457	11	1.04	0.041	88	0
1847	XP_005030090.1	ras-related protein Rab-14	26.1139	0.167	1	1.01	0.101	100	1e-176
1848	EOB09200.1	Putative methyltransferase KIAA0859, partial	71.8454	0.076	4	1.07	0.139	100	0
1849	XP_005025757.1	calpain small subunit 1-like	23.9859	0.032	1	0.88	0.021	84.804	2e-115
1850	XP_005010775.1	progressive ankylosis protein homolog	51.6058	0.043	2	1.01	0.014	100	0
1851	EOA92935.1	Protein YIF1B, partial	5.70303	0.265	1	1.05	0.168	100	4e-28
1852	XP_014817381.1	PREDICTED: V-set and immunoglobulin domain-containing protein 8 isoform X2	40.474	0.033	1	0.97	0.086	90.857	0
1853	EOB05909.1	Nucleoporin NUP188-like protein, partial	188.841	0.051	8	1	0.053	100	0
1854	EOA98629.1	Protein DPCD, partial	20.9328	0.049	1	0.88	0.072	100	2e-133
1855	EOA96216.1	Protein FAM63A	52.1993	0.036	2	1.07	0.033	100	0
1856	XP_021124763.1	switch-associated protein 70 isoform X2	61.0857	0.043	2	0.94	0.073	100	0
1857	XP_021236207.1	atrial natriuretic peptide receptor 2, partial	116.855	0.021	3	1.16	0.088	90.652	0
1858	XP_012589454.1	PREDICTED: insulin-like growth factor 2 mRNA-binding protein 2	6.58846	0.733	3	1.07	0.077	91.667	2e-34
1859	XP_021128912.1	serine/threonine-protein kinase VRK1	41.0921	0.155	5	0.9	0.023	100	0
1860	EOB06685.1	Tubulin-specific chaperone D, partial	115.157	0.112	4	0.98	0.008	99.046	0
1861	XP_005017978.1	uncharacterized protein C17orf62 homolog	16.9477	0.122	1	1.01	0.034	100	5e-107
1862	EOB02173.1	Dual specificity mitogen-activated protein kinase kinase 3, partial	28.4775	0.088	1	0.92	0.148	100	0
1863	EOA94896.1	N-acetylgalactosamine-6-sulfatase, partial	55.3654	0.092	3	0.92	0.033	100	0
1864	EOB03447.1	Non-POU domain-containing octamer-binding protein, partial	49.4456	0.413	14	0.95	0.048	100	0
1865	OPJ68403.1	zinc finger protein 830	40.7451	0.033	1	1.04	0.063	87.052	0
1866	EOB02040.1	Sorting nexin-29, partial	51.2001	0.032	1	2.93	0.421	100	0
1867	XP_021240256.1	nicotinamide phosphoribosyltransferase isoform X2	54.0398	0.221	9	0.92	0.044	98.95	0
1868	XP_021135021.1	microspherule protein 1, partial	18.1016	0.083	1	1.15	0.024	100	1e-111
1869	EOB03625.1	Solute carrier family 2, facilitated glucose transporter member 10, partial	58.7636	0.024	1	1.05	0.087	100	0
1870	XP_012965120.1	beta,beta-carotene 9',10'-oxygenase isoform X1	61.7326	0.048	2	1.02	0.145	100	0
1871	XP_009285483.1	PREDICTED: SHC-transforming protein 1 isoform X2	53.3916	0.174	6	0.8	0.07	97.516	0
1872	XP_013027930.1	PREDICTED: translocating chain-associated membrane protein 1	33.7438	0.038	1	0.97	0.182	100	0
1873	XP_005022826.1	7-dehydrocholesterol reductase	52.386	0.102	1	1.21	0.086	100	0
1874	XP_005023337.2	LOW QUALITY PROTEIN: la-related protein 4	80.9542	0.023	2	0.71	0.056	100	0
1875	XP_005018141.1	splicing factor, suppressor of white-apricot homolog isoform X3	100.699	0.05	4	1.06	0.049	100	0
1876	EOB00619.1	Nucleoporin-like 2, partial	31.7193	0.083	2	1.01	0.06	100	0
1877	EOA98769.1	Ras association domain-containing protein 8, partial	48.0788	0.034	1	1.04	0.109	100	0
1878	XP_013035123.1	PREDICTED: WD repeat and FYVE domain-containing protein 2 isoform X1	45.8273	0.022	1	1.01	0.18	99.75	0
1879	XP_013047710.1	PREDICTED: chromosome-associated kinesin KIF4A isoform X2	139.319	0.033	4	0.72	0.023	93.703	0
1880	XP_012948781.2	DNA repair protein XRCC4	37.7619	0.033	1	0.91	0.067	97.659	0
1881	XP_009997099.1	PREDICTED: 1-phosphatidylinositol 4,5-bisphosphate phosphodiesterase gamma-1	57.553	0.068	1	1.13	0.099	98.594	0
1882	EOB00686.1	Syncoilin-1, partial	23.7171	0.054	1	0.86	0.09	100	1e-136
1883	EOA94065.1	Aspartyl aminopeptidase, partial	34.7987	0.131	3	1.2	0.13	100	0
1884	XP_009585316.1	PREDICTED: immunoglobulin-like domain-containing receptor 1	62.2608	0.011	1	1.2	0.761	80.451	0
1885	XP_005018416.1	serine/threonine-protein kinase DCLK1 isoform X1	82.7121	0.086	2	1.03	0.046	100	0
1886	XP_005024936.1	uncharacterized protein LOC101804575	34.0649	0.045	1	1.68	0.103	100	0
1887	EOB08884.1	CTD small phosphatase-like protein 2, partial	50.7341	0.049	3	0.9	0.024	100	0
1888	EOA94635.1	Calcium homeostasis endoplasmic reticulum protein, partial	100.678	0.109	7	0.85	0.026	100	0
1889	EOB03701.1	Anaphase-promoting complex subunit 7, partial	63.1199	0.057	3	0.99	0.037	100	0
1890	EOB04979.1	Lipopolysaccharide-responsive and beige-like anchor protein, partial	318.62	0.007	2	1.16	0.039	100	0
1891	XP_005013275.1	torsin-1A-like isoform X1	35.2851	0.045	2	1.33	0.377	87.126	0
1892	EOA95095.1	Tumor susceptibility gene 101 protein, partial	42.6598	0.215	6	1.18	0.064	100	0
1893	XP_005060265.1	PREDICTED: ras-related protein Rab-3A	7.12273	0.18	1	1.1	0.099	100	9e-37
1894	XP_021131307.1	serine/threonine-protein kinase Nek6	36.8194	0.175	4	0.83	0.055	100	0
1895	XP_005030148.1	DNA mismatch repair protein Mlh1 isoform X1	82.0181	0.019	1	1.06	0.128	99.857	0
1896	XP_005011766.1	cold shock domain-containing protein E1 isoform X1	83.621	0.265	19	0.87	0.064	93.342	0
1897	EOA95114.1	GTP-binding protein SAR1a, partial	22.0474	0.251	3	1.04	0.107	100	2e-143
1898	XP_005016473.1	sorting nexin-16	36.7669	0.047	1	1.33	0.275	100	0
1899	XP_021235988.1	nuclear factor 1 B-type isoform X6	55.1468	0.068	2	1.16	0.079	99.794	0
1900	XP_013807622.1	PREDICTED: MOB-like protein phocein	21.8096	0.283	4	1.02	0.101	100	2e-138
1901	NP_001232799.1	60S ribosomal protein L32	15.9449	0.415	6	0.84	0.08	100	3e-94
1902	EOB04238.1	Butyrophilin subfamily 1 member A1, partial	52.4649	0.083	3	1.47	0.178	100	0
1903	XP_021125455.1	zinc finger protein 318 isoform X2	152.494	0.018	2	0.97	0.198	100	0
1904	XP_005011621.1	monocarboxylate transporter 4	51.8217	0.068	3	1.16	0.058	100	0
1905	EOB02251.1	6-phosphogluconolactonase, partial	8.75874	0.451	3	0.81	0.037	100	2e-52
1906	EOB07834.1	Leucine-rich repeat and WD repeat-containing protein 1, partial	72.6632	0.055	1	1.01	0.126	100	0
1907	NP_001289025.1	SH3 domain-binding glutamic acid-rich-like protein 3	8.89652	0.218	1	1.11	0.858	98.718	2e-51
1908	EOB07790.1	Translocon-associated protein subunit alpha, partial	22.8124	0.233	4	1.11	0.025	100	4e-147
1909	EOA97434.1	Catenin alpha-1, partial	103.435	0.287	16	1.14	0.031	100	0
1910	EOA94419.1	Lysosomal acid lipase/cholesteryl ester hydrolase, partial	41.901	0.033	1	1.25	0.036	100	0
1911	XP_013027249.1	PREDICTED: sorting nexin-13 isoform X3	113.012	0.01	1	1.11	0.101	99.23	0
1912	EOB03227.1	Solute carrier family 25 member 38, partial	31.9846	0.052	1	1.1	0.15	100	0
1913	XP_010219889.1	PREDICTED: 40S ribosomal protein S20	13.2593	0.368	5	0.8	0.009	100	5e-80
1914	XP_012947441.2	nucleolar RNA helicase 2, partial	104.663	0.222	18	0.71	0.02	100	0
1915	XP_005021755.2	ribosomal oxygenase 1, partial	44.8096	0.043	1	0.95	0.071	100	0
1916	XP_021133891.1	neuroblast differentiation-associated protein AHNAK, partial	17.3265	0.068	1	1	0.102	98.246	9e-75
1917	XP_021246242.1	plasma alpha-L-fucosidase isoform X1	57.7438	0.135	6	1.11	0.09	94.05	0
1918	EOB00456.1	Cytochrome P450 46A1, partial	43.5514	0.032	1	1.34	0.098	100	0
1919	NP_001186490.1	isovaleryl-CoA dehydrogenase, mitochondrial	42.1373	0.141	5	1.04	0.043	85.411	0
1920	EOA95652.1	hypothetical protein Anapl_12067	56.7764	0.024	1	1.93	0.568	100	0
1921	XP_021273487.1	cytosolic acyl coenzyme A thioester hydrolase	42.3006	0.198	1	0.81	0.035	86.198	0
1922	EOA96628.1	Ubiquitin-conjugating enzyme E2 Z, partial	29.5222	0.043	1	1.05	0.041	100	0
1923	EOA96031.1	Phosphatidylserine synthase 1, partial	53.9505	0.031	1	1.04	0.058	100	0
1924	NP_001005802.1	signal peptidase complex catalytic subunit SEC11A	20.6281	0.156	3	1.32	0.026	99.441	1e-126
1925	XP_415925.1	PREDICTED: thioredoxin domain-containing protein 17	20.9176	0.112	2	1.01	0.115	98	4e-70
1926	AJR16770.1	cyclophilin A	18.0818	0.673	11	0.85	0.059	100	1e-119
1927	XP_005021091.2	clustered mitochondria protein homolog	146.688	0.086	9	0.84	0.01	100	0
1928	EOB05630.1	Cysteine and glycine-rich protein 1, partial	21.379	0.435	7	1.03	0.112	100	9e-139
1929	EOB05525.1	Dihydrolipoyllysine-residue succinyltransferase component of 2-oxoglutarate dehydrogenase complex, mitochondrial, partial	43.7879	0.161	6	0.98	0.062	100	0
1930	XP_005022673.1	tubulin polymerization-promoting protein	23.9022	0.037	1	0.99	0.084	100	5e-159
1931	EOB04093.1	MAD2L1-binding protein, partial	24.0313	0.061	1	0.92	0.064	100	1e-156
1932	EOB05906.1	TBC1 domain family member 13, partial	39.5262	0.048	2	0.87	0.026	100	0
1933	EOA97424.1	Stress-70 protein, mitochondrial, partial	66.7514	0.418	20	0.97	0.023	100	0
1934	NP_001006163.1	COP9 signalosome complex subunit 3	41.8718	0.152	5	0.97	0.055	100	0
1935	NP_990653.1	60S acidic ribosomal protein P1	11.5526	0.14	1	0.97	0.067	99.123	2e-73
1936	NP_001025736.1	UPF0183 protein C16orf70 homolog	48.3313	0.045	1	1.09	0.198	100	0
1937	EOA95977.1	Glutamate--cysteine ligase regulatory subunit, partial	21.7283	0.176	3	0.87	0.023	98.964	1e-138
1938	XP_009808178.1	PREDICTED: src substrate cortactin isoform X1	62.6201	0.225	13	0.85	0.055	97.846	0
1939	XP_013034589.1	PREDICTED: phosphoribosyl pyrophosphate synthase-associated protein 1 isoform X1	51.5942	0.215	6	1.17	0.108	97.911	0
1940	EOB02299.1	hypothetical protein Anapl_14968	91.1924	0.008	1	1.37	0.159	100	0
1941	EOB05269.1	Engulfment and cell motility protein 1, partial	29.143	0.04	1	0.81	0.236	100	0
1942	EOB00102.1	Transmembrane protein 70, partial	21.4361	0.134	2	1.11	0.149	100	5e-135
1943	XP_015726721.1	PREDICTED: EF-hand domain-containing protein D1	26.4344	0.359	7	1.03	0.081	93.697	1e-140
1944	XP_021123447.1	methylmalonyl-CoA mutase, mitochondrial	83.5017	0.186	11	1.1	0.126	100	0
1945	XP_021132096.1	isoleucine--tRNA ligase, cytoplasmic	146.213	0.226	24	1.04	0.045	100	0
1946	XP_013029547.1	PREDICTED: isoleucine--tRNA ligase, mitochondrial, partial	112.841	0.215	19	1	0.01	98.307	0
1947	XP_005012569.1	amine oxidase [flavin-containing] A isoform X1	57.5303	0.178	5	0.95	0.041	100	0
1948	XP_021240257.1	coiled-coil domain-containing protein 71L	48.394	0.024	1	1.18	0.156	61.692	6e-130
1949	EOA98746.1	Inositol 1,4,5-trisphosphate receptor type 2, partial	310.266	0.013	2	2.5	0.769	100	0
1950	EOB05305.1	Gamma-taxilin, partial	57.4411	0.041	2	0.93	0.07	100	0
1951	XP_012956954.1	presenilin-1 isoform X3	52.7389	0.024	1	1.32	0.134	100	0
1952	XP_013031622.1	PREDICTED: cytochrome b-c1 complex subunit 6, mitochondrial, partial	9.43155	0.405	3	1.14	0.016	96.97	2e-38
1953	KFP33529.1	Luc7-like 3, partial	44.1865	0.108	4	1.07	0.075	93.846	0
1954	XP_010582027.1	PREDICTED: probable ergosterol biosynthetic protein 28 isoform X1	15.8753	0.057	1	1.41	0.151	90	7e-89
1955	XP_005026642.2	filamin A-interacting protein 1-like isoform X4	117.958	0.111	10	0.89	0.071	100	0
1956	KFM08023.1	Phosphatidylserine decarboxylase proenzyme, partial	44.1366	0.136	1	1.03	0.073	96.953	0
1957	EOB07382.1	Rap guanine nucleotide exchange factor 6, partial	174.115	0.029	4	0.99	0.047	100	0
1958	XP_008160834.1	PREDICTED: cell division cycle protein 27 homolog isoform X3	91.2601	0.02	2	1.02	0.105	98.888	0
1959	XP_009683676.1	PREDICTED: dnaJ homolog subfamily B member 5 isoform X2	39.3821	0.098	3	0.87	0.147	99.712	0
1960	XP_014111434.1	PREDICTED: protein quaking isoform X6	34.7581	0.244	6	0.9	0.165	99.365	0
1961	EOB00171.1	Sideroflexin-4, partial	21.6036	0.045	1	2.93	3.054	100	9e-142
1962	XP_012960051.1	rab5 GDP/GTP exchange factor isoform X8	57.6289	0.053	2	0.94	0.162	100	0
1963	XP_005028199.1	NIPA-like protein 3 isoform X1	45.2989	0.022	1	0.88	0.04	99.755	0
1964	XP_009910269.1	PREDICTED: signal recognition particle 14 kDa protein	8.66867	0.403	2	1.36	0.101	100	6e-49
1965	EOA95481.1	Coiled-coil domain-containing protein 43, partial	18.2185	0.103	1	0.89	0.107	100	5e-105
1966	XP_012960595.2	beta-adrenergic receptor kinase 2 isoform X1	78.2755	0.07	2	0.95	0.169	99.85	0
1967	EOB02819.1	Tubulin alpha chain, partial	42.617	0.415	1	1.02	0.07	100	0
1968	XP_010084151.1	PREDICTED: TBC1 domain family member 7-like, partial	9.16578	0.079	1	1.43	0.107	98.485	2e-40
1969	EOA98341.1	ATP-dependent RNA helicase DDX51, partial	64.7312	0.08	5	1	0.078	100	0
1970	XP_011573671.1	PREDICTED: DNA polymerase delta subunit 2	60.4421	0.072	3	0.87	0.095	88.861	0
1971	XP_005015907.1	probable 18S rRNA (guanine-N(7))-methyltransferase	20.7048	0.088	1	1.22	0.328	99.387	4e-117
1972	EOB01739.1	Serine/threonine-protein phosphatase 2B catalytic subunit gamma isoform, partial	54.2854	0.079	2	0.92	0.102	100	0
1973	XP_009490079.1	PREDICTED: glutamate dehydrogenase 1, mitochondrial	45.2059	0.356	14	0.94	0.029	100	0
1974	OPJ78757.1	nuclear pore complex protein Nup88	9.85013	0.118	1	1.15	0.049	67.442	5e-28
1975	XP_021131926.1	probable threonine--tRNA ligase 2, cytoplasmic	83.3809	0.072	3	1.06	0.09	99.436	0
1976	XP_013050903.1	PREDICTED: complex III assembly factor LYRM7, partial	11.4433	0.235	2	1.01	0.041	100	4e-63
1977	EOB08319.1	Mediator of RNA polymerase II transcription subunit 30, partial	19.7101	0.053	1	0.73	0.32	100	2e-124
1978	XP_422992.3	PREDICTED: trichoplein keratin filament-binding protein isoform X2	57.2466	0.011	1	1.57	0.093	70.378	1e-170
1979	XP_021132021.1	programmed cell death protein 7, partial	50.8164	0.024	1	1.18	0.23	100	6e-177
1980	KFM09627.1	Solute carrier family 12 member 9, partial	51.5862	0.111	4	1.33	0.145	90.591	0
1981	EOB01686.1	Actin-related protein 8, partial	66.7125	0.026	1	0.92	0.098	100	0
1982	EOB07838.1	Transmembrane protein 120A, partial	38.3768	0.06	1	0.94	0.158	100	0
1983	XP_009566257.1	PREDICTED: deoxyguanosine kinase, mitochondrial	30.8229	0.066	1	1.1	0.163	74.107	3e-111
1984	EOB07531.1	Pantothenate kinase 4, partial	82.5861	0.018	1	0.91	0.169	100	0
1985	EOA98868.1	Myosin light chain kinase family member 4, partial	34.1343	0.027	1	1.04	0.107	100	0
1986	XP_021234145.1	WD repeat-containing protein 18 isoform X3	48.0939	0.225	7	1.08	0.03	97.917	0
1987	XP_019477167.1	PREDICTED: LOW QUALITY PROTEIN: xylosyltransferase 2, partial	93.3778	0.034	2	1.02	0.104	90.144	0
1988	XP_005142705.1	PREDICTED: histone H2A	14.9472	0.19	2	1.03	0.254	98.601	3e-93
1989	XP_005010783.1	eukaryotic translation elongation factor 1 epsilon-1	16.7178	0.152	2	0.92	0.038	100	1e-104
1990	XP_005014340.1	transcriptional repressor CTCF isoform X2	84.403	0.058	4	0.94	0.105	99.863	0
1991	XP_021249123.1	phosphoglucomutase-2	68.0141	0.142	7	0.99	0.045	96.683	0
1992	XP_005143844.1	PREDICTED: T-complex protein 1 subunit delta isoform X1	60.408	0.406	1	1	0.058	94.065	0
1993	XP_012962349.1	histone-lysine N-methyltransferase EHMT1 isoform X3	101.893	0.018	1	0.94	0.048	100	0
1994	XP_021238271.1	dynactin subunit 1	89.6724	0.103	7	1.16	0.08	95.151	0
1995	KYO36738.1	GTPase KRas	21.8811	0.254	1	1.1	0.087	100	9e-139
1996	EOA95843.1	Zinc finger ZZ-type and EF-hand domain-containing protein 1, partial	320.483	0.018	5	1.05	0.042	100	0
1997	EOA98697.1	Tetratricopeptide repeat protein 19, partial	32.3797	0.083	2	0.96	0.074	100	0
[truncated: 4,140 more rows]
